# Supplementary material for: Sex differences in muscle morphology of the knee flexors and knee extensors
Source: PLoS One. 2018 Jan 23;13(1):e0190903. doi: 10.1371/journal.pone.0190903 (PMC5779647; doi:10.1371/journal.pone.0190903)
Supplement: S1 File — (XLSX) [file pone.0190903.s001.xlsx]

## Sheet: AHOU
AHOU
Knee Joint Space	1.51
Greater Trochanter	2.13
Overlap	1.03=2.53			2.64
Total No of Slices	88
Femur Length	44	cm	1.14	3.42
	VM				VI				VL				RF				BFsh				BFlh				SM				ST				Sartorius				Gracillis
	Slice No	% Femur Length	CSA (cm2)		Slice No	% Femur Length	CSA (cm2)		Slice No	% Femur Length	CSA (cm2)		Slice No	% Femur Length	CSA (cm2)		Slice No	% Femur Length	CSA (cm2)		Slice No	% Femur Length	CSA (cm2)		Slice No	% Femur Length	CSA (cm2)		Slice No	% Femur Length	CSA (cm2)		Slice No	% Femur Length	CSA (cm2)		Slice No	% Femur Length	CSA (cm2)
	1.43	9.12	3.288		1.4	12.54	3.683		1.35	18.24	3.588		1.26	28.5	0.683		1.52	-1.14	0.37		1.4	12.54	0.7		1.49	2.28	0.07		1.37	15.96	0.34		1.49	2.28	0.11		1.4	12.54	0.05
	1.4	12.54	11.318		1.37	15.96	8.704		1.32	21.66	7.578		1.23	31.92	1.762		1.49	2.28	0.69		1.37	15.96	1.6		1.46	5.7	1.14		1.34	19.38	1.1		1.46	5.7	0.4		1.37	15.96	0.16
	1.37	15.96	19.032		1.34	19.38	11.417		1.29	25.08	10.829		1.2	35.34	3.111		1.46	5.7	1.47		1.34	19.38	3.09		1.43	9.12	3.91		1.31	22.8	2.57		1.43	9.12	1.03		1.34	19.38	0.64
	1.34	19.38	23.677		1.31	22.8	12.505		1.26	28.5	14.801		1.17	38.76	5.041		1.43	9.12	3.07		1.31	22.8	4.3		1.4	12.54	9.3		1.28	26.22	5.23		1.4	12.54	1.91		1.31	22.8	1.161
	1.31	22.8	26.641		1.28	26.22	14.234		1.23	31.92	17.356		1.14	42.18	6.819		1.4	12.54	4.83		1.28	26.22	6.62		1.37	15.96	11.7		1.25	29.64	7.47		1.37	15.96	2.79		1.28	26.22	2.07
	1.28	26.22	27.852		1.25	29.64	15.752		1.2	35.34	20.409		1.11	45.6	8.363		1.37	15.96	6.21		1.25	29.64	8.98		1.34	19.38	13.99		1.22	33.06	9.83		1.34	19.38	3.23		1.25	29.64	2.79
	1.25	29.64	27.075		1.22	33.06	16.927		1.17	38.76	23.452		1.08	49.02	9.713		1.34	19.38	8.04		1.22	33.06	11.21		1.31	22.8	14.5		1.19	36.48	11.35		1.31	22.8	3.25		1.22	33.06	3.31
	1.22	33.06	25.103		1.19	36.48	19.117		1.14	42.18	25.517		1.05	52.44	10.664		1.31	22.8	8.23		1.19	36.48	11.83		1.28	26.22	14.35		1.16	39.9	11.68		1.28	26.22	3.25		1.19	36.48	3.98
	1.19	36.48	23.44		1.16	39.9	21.081		1.11	45.6	27.689		2.52	55.86	12.398		1.28	26.22	8.37		1.16	39.9	14.09		1.25	29.64	14.21		1.13	43.32	11.51		1.25	29.64	3.32		1.16	39.9	5.1
	1.16	39.9	20.823		1.13	43.32	23.138		1.08	49.02	27.434		2.49	59.28	13.171		1.25	29.64	7.16		1.13	43.32	14.11		1.22	33.06	12.43		1.1	46.74	11.1		1.22	33.06	3.69		1.13	43.32	5.52
	1.13	43.32	18.527		1.1	46.74	24.92		1.05	52.44	28.515		2.46	62.7	13.828		1.22	33.06	6.16		1.1	46.74	12.84		1.19	36.48	11.35		1.07	50.16	11.06		1.19	36.48	3.83		1.1	46.74	5.6
	1.1	46.74	15.861		1.07	50.16	25.905		2.52	55.86	28.722		2.43	66.12	14.386		1.19	36.48	4.67		1.07	50.16	12.08		1.16	39.9	8.52		1.04	53.58	11.3		1.16	39.9	3.73		1.07	50.16	5.58
	1.07	50.16	13.611		1.04	53.58	26.337		2.49	59.28	28.045		2.4	69.54	14.417		1.16	39.9	3.89		1.04	53.58	11.96		1.13	43.32	7.94		2.51	57	11.75		1.13	43.32	3.59		1.04	53.58	5.34
	1.04	53.58	11.177		2.51	57	25.154		2.46	62.7	26.377		2.37	72.96	14.137		1.13	43.32	1.68		2.51	57	10.8		1.1	46.74	7.28		2.48	60.42	11.29		1.1	46.74	3.49		2.51	57	5.7
	2.51	57	8.383		2.48	60.42	23.631		2.43	66.12	24.532		2.34	76.38	14.157		1.1	46.74	0.94		2.48	60.42	9.81		1.07	50.16	5.33		2.45	63.84	10.04		1.07	50.16	3.57		2.48	60.42	5.86
	2.48	60.42	6.863		2.45	63.84	21.657		2.4	69.54	22.8		2.31	79.8	14.596		1.07	50.16	0.38		2.45	63.84	8.09		1.04	53.58	2.33		2.42	67.26	8.81		1.04	53.58	3.44		2.45	63.84	5.83
	2.45	63.84	5.282		2.42	67.26	19.2		2.37	72.96	18.17		2.28	83.22	12.96						2.42	67.26	5.59		2.51	57	0.57		2.39	70.68	6.92		2.51	57	3.13		2.42	67.26	5.51
	2.42	67.26	4.982		2.39	70.68	15.318		2.34	76.38	15.177		2.25	86.64	11.139						2.39	70.68	4.69			60.42			2.36	74.1	4.99		2.48	60.42	3.31		2.39	70.68	5.49
	2.39	70.68	4.537		2.36	74.1	12.92		2.31	79.8	11.44		2.22	90.06	6.487						2.36	74.1	3.01			63.84				77.52	3.04		2.45	63.84	3.04		2.36	74.1	4.65
	2.36	74.1	3.394		2.33	77.52	9.385		2.28	83.22	5.195		2.19	93.48	2.906						2.33	77.52	1.66			67.26				80.94	1.81		2.42	67.26	3.15		2.33	77.52	2.58
	2.33	77.52	1.533		2.3	80.94	5.836		2.25	86.64	0.681		2.16	96.9	0.224						2.3	80.94	0.58			70.68				84.36			2.39	70.68	3.42		2.3	80.94	0.6
	2.3	80.94	0.259		2.27	84.36	4.192			90.06				100.32												74.1				87.78			2.36	74.1	2.91			84.36
					2.24	87	1.708																										2.33	77.52	2.76
																																	2.3	80.94	3.16
																																	2.27	84.36	3.21
																																	2.24	87.78	3.07
																																	2.21	91.2	2.59
																																	2.18	94.62	1.96
																																	2.15	98.04	0.97
																																	2.12	101.46	0.16
	VM				VI				VL				RF				BFsh				BFlh				SM				ST				Sartorius				Gracillis
Sum CSA			302.658				362.721				388.307				190.962				66.16				157.64				138.92				153.19				79.93				76.671
Muscle Volume (cm3)			453.987				544.082				582.461				286.443				99.24				236.46				208.38				229.785				119.895				115.006
ACSA			27.852				26.337				28.722				14.596				8.37				14.11				14.5				11.75				3.83				5.86
ACSA location (%Femur Length)			26.22				53.58				55.86				79.8				26.22				43.32				22.8				57				36.48				60.42
		Muscle Volume	ACSA	ACSA LOCI
	VM	453.987	27.852	26.22
	VI	544.082	26.337	53.58
	VL	582.461	28.722	55.86
	RF	286.443	14.596	79.8
	BFsh	99.24	8.37	26.22
	BFlh	236.46	14.11	43.32
	SM	208.38	14.5	22.8
	ST	229.785	11.75	57
	Sar	119.895	3.83	36.48
	Grac	115.006	5.86	60.42

## Sheet: AMAL
AMAL
Knee Joint Space	1.5	47		13.2
Greater Trochanter	2.14	41
Overlap	1.03=2.55
Total No of Slices	88		2.64
Femur Length	44	cm	1.14	3.42
	VM				VI				VL				RF				BFsh				BFlh				SM				ST				Sartorius				Gracillis
	Slice No	% Femur Length	CSA (cm2)		Slice No	% Femur Length	CSA (cm2)		Slice No	% Femur Length	CSA (cm2)		Slice No	% Femur Length	CSA (cm2)		Slice No	% Femur Length	CSA (cm2)		Slice No	% Femur Length	CSA (cm2)		Slice No	% Femur Length	CSA (cm2)		Slice No	% Femur Length	CSA (cm2)		Slice No	% Femur Length	CSA (cm2)		Slice No	% Femur Length	CSA (cm2)
																					1.38	13.68	0.85		1.44	6.84	0.54
	1.42	9.12	4.21		1.4	11.4	0.804		1.35	17.1	0.74		1.24	29.64	0.283		1.5	0	0.44		1.35	17.1	2.33		1.41	10.26	2.89		1.41	10.26	0.05		1.5	0	0.07		1.41	10.26	0.06
	1.39	12.54	9.676		1.37	14.82	3.795		1.32	20.52	2.939		1.21	33.06	1.099		1.47	3.42	0.9		1.32	20.52	3.74		1.38	13.68	6.62		1.38	13.68	0.24		1.47	3.42	0.52		1.38	12.54	0.14
	1.36	15.96	15.128		1.34	18.24	6.91		1.29	23.94	5.594		1.18	36.48	2.327		1.44	6.84	1.77		1.29	23.94	4.68		1.35	17.1	7.6		1.35	17.1	0.57		1.44	6.84	1.33		1.35	15.96	0.37
	1.33	19.38	18.354		1.31	21.66	9.155		1.26	27.36	9.107		1.15	39.9	3.617		1.41	10.26	3.72		1.26	27.36	7.11		1.32	20.52	7.97		1.32	20.52	1.02		1.41	10.26	2.19		1.32	19.38	0.98
	1.3	22.8	19.964		1.28	25.08	10.084		1.23	30.78	12.518		1.12	43.32	4.914		1.38	13.68	4.58		1.23	30.78	9.05		1.29	23.94	8.74		1.29	23.94	1.87		1.38	13.68	2.8		1.29	22.8	1.46
	1.27	26.22	20.935		1.25	28.5	11.597		1.2	34.2	16.228		1.09	46.74	6.035		1.35	17.1	6		1.2	34.2	10.41		1.26	27.36	8.95		1.26	27.36	3.18		1.35	17.1	2.94		1.26	26.22	1.99
	1.24	29.64	20.889		1.22	31.92	12.821		1.17	37.62	19.304		1.06	50.16	7.327		1.32	20.52	6.64		1.17	37.62	10.39		1.23	30.78	9.39		1.23	30.78	4.43		1.32	20.52	3.12		1.23	29.64	2.78
	1.21	33.06	20.025		1.19	35.34	13.498		1.14	41.04	21.699		1.03	53.58	8.339		1.29	23.94	6.81		1.14	41.04	10.2		1.2	34.2	9.72		1.2	34.2	5.16		1.29	23.94	3.2		1.2	33.06	3.24
	1.18	36.48	18.092		1.16	38.76	14.878		1.11	44.46	23.057		2.52	57	8.98		1.26	27.36	6.18		1.11	44.46	10		1.17	37.62	8.94		1.17	37.62	5.84		1.26	27.36	3.53		1.17	36.48	4
	1.15	39.9	15.56		1.13	42.18	16.168		1.08	47.88	24.458		2.49	60.42	10.527		1.23	30.78	5.45		1.08	47.88	10.95		1.14	41.04	8.71		1.14	41.04	6.95		1.23	30.78	3.9		1.14	39.9	4.55
	1.12	43.32	13.341		1.1	45.6	17.216		1.05	51.3	24.728		2.46	63.84	11.718		1.2	34.2	4.21		1.05	51.3	8.14		1.11	44.46	7.24		1.11	44.46	7.83		1.2	34.2	4.06		1.11	43.32	5.2
	1.09	46.74	11.791		1.07	49.02	17.941		2.45	54.72	24.859		2.43	67.26	11.485		1.17	37.62	3.2		1.02	54.72	6.45		1.08	47.88	4.77		1.08	47.88	8.56		1.17	37.62	4.12		1.08	46.74	5.11
	1.06	50.16	9.638		1.04	52.44	19.087		2.42	58.14	26.356		2.4	70.68	10.985		1.14	41.04	2.26		2.51	58.14	4.44		1.05	51.3	3.22		1.05	51.3	10.28		1.14	41.04	4.27		1.05	50.16	4.64
	1.03	53.58	7.887		2.53	55.86	19.561		2.39	61.56	24.56		2.37	74.1	10.604		1.11	44.46	1.78		2.48	61.56	3.46		1.02	54.72	1.64		1.02	54.72	10.16		1.11	44.46	4.05		1.02	53.58	4.38
	2.52	57	7.931		2.5	59.28	17.543		2.36	64.98	23.323		2.34	77.52	10.553		1.08	47.88	0.9		2.45	64.98	2.04		2.51	58.14	1.44		2.51	58.14	10.26		1.08	47.88	4.48		2.51	57	4.24
	2.49	60.42	6.398		2.47	62.7	16.458		2.33	68.4	22.596		2.31	80.94	10.497		1.05	51.3	0.34		2.42	68.4	0.16		2.48	61.56	0.37		2.48	61.56	8.92		1.05	51.3	4.26		2.48	60.42	4.36
	2.46	63.84	4.641		2.44	66.12	13.323		2.3	71.82	21.421		2.28	84.36	10.551			54.72				71.82				64.98			2.45	64.98	8.23		1.02	54.72	4.11		2.45	63.84	4.41
	2.43	67.26	3.496		2.41	69.54	10.941		2.27	75.24	20.432		2.25	87.78	8.216			58.14				75.24				68.4			2.42	68.4	7.09		2.51	58.14	4.08		2.42	67.26	3.8
	2.4	70.68	2.287		2.38	72.96	9.091		2.24	78.66	19.09		2.22	91.2	4.452			61.56				78.66				71.82			2.39	71.82	4.81		2.48	61.56	3.84		2.39	70.68	2.45
	2.37	74.1	1.055		2.35	76.38	4.404		2.21	82.08	14.473		2.19	94.62	1.836			64.98				82.08				75.24			2.36	75.24	3.33		2.45	64.98	4.18		2.36	74.1	0.12
	2.34	77.52	0.3		2.32	79.8	1.329		2.18	85.5	8.09		2.16	98.04	0.119			68.4				85.5				78.66			2.33	78.66	1.502		2.42	68.4	3.94			77.52
		80.94			2.29	83.22	0.144		2.15	88.92	0.882			101.46				71.82											2.3	82.08	0.31		2.39	71.82	3.53			80.94
																																	2.36	75.24	3.82
																																	2.33	78.66	3.3
																																	2.3	82.08	3.3
																																	2.27	85.5	3.32
																																	2.24	88.92	3.3
																																	2.21	92.34	2.8
																																	2.18	95.76	2.12
																																	2.15	99.18	0.98
																																	2.12	102.6	0.19
	VM				VI				VL				RF				BFsh				BFlh				SM				ST				Sartorius				Gracillis
Sum CSA			231.598				246.748				366.454				144.464				55.18				104.4				98.75				110.592				95.65				58.28
Muscle Volume (cm3)			347.397				370.122				549.681				216.696				82.77				156.6				148.125				165.888				143.475				87.42
ACSA			20.935				19.561				26.356				11.718				6.81				10.95				9.72				10.28				4.48				5.2
ACSA location (%Femur Length)			26.22				55.86				58.14				63.84				23.94				47.88				34.2				51.3				47.88				43.32
		Muscle Volume	ACSA	ACSA LOCI
	VM	347.397	20.935	26.22
	VI	370.122	19.561	55.86
	VL	549.681	26.356	58.14
	RF	216.696	11.718	63.84
	BFsh	82.77	6.81	23.94
	BFlh	156.6	10.95	47.88
	SM	148.125	9.72	34.2
	ST	165.888	10.28	51.3
	Sar	143.475	4.48	47.88
	Grac	87.42	5.2	43.32

## Sheet: BLAM
BLAM
Knee Joint Space	1.57	55
Greater Trochanter	2.16	35
Overlap	1.02=2.51		Per Slice	Per 3 Slice
Total No of Slices	90		0.9	2.7		6.3
Femur Length	45	cm	1.11	3.33
	VM				VI				VL				RF				BFsh				BFlh				SM				ST				Sartorius				Gracillis
	Slice No	% Femur Length	CSA (cm2)		Slice No	% Femur Length	CSA (cm2)		Slice No	% Femur Length	CSA (cm2)		Slice No	% Femur Length	CSA (cm2)		Slice No	% Femur Length	CSA (cm2)		Slice No	% Femur Length	CSA (cm2)		Slice No	% Femur Length	CSA (cm2)		Slice No	% Femur Length	CSA (cm2)		Slice No	% Femur Length	CSA (cm2)		Slice No	% Femur Length	CSA (cm2)
																	1.56	1.14	0.1		1.41	17.79	0.87		1.56	1.14	0.16		1.41	17.79	0.24		1.53	4.47	0.23		1.48	9.99	0.03
	1.5	7.77	2.573		1.47	11.1	0.537		1.41	17.76	0.662		1.34	29.97	0.251		1.53	4.47	0.52		1.38	21.12	2.3		1.53	4.47	1.15		1.38	21.12	1.28		1.5	7.8	0.84		1.45	13.32	0.07
	1.47	11.1	11.109		1.44	14.43	3.128		1.38	21.09	7.107		1.31	33.3	1.692		1.5	7.8	1.97		1.35	24.45	4.25		1.5	7.8	4.86		1.35	24.45	2.59		1.47	11.13	1.27		1.42	16.65	0.47
	1.44	14.43	17.229		1.41	17.76	8.033		1.35	24.42	11.17		1.28	36.63	3.174		1.47	11.13	3.35		1.32	27.78	6.91		1.47	11.13	9.95		1.32	27.78	4.29		1.44	14.46	2.25		1.39	19.98	0.97
	1.41	17.76	21.625		1.38	21.09	10.618		1.32	27.75	14.236		1.25	39.96	4.754		1.44	14.46	4.66		1.29	31.11	9.64		1.44	14.46	15.56		1.29	31.11	6.42		1.41	17.79	2.56		1.36	23.31	1.48
	1.38	21.09	23.356		1.35	24.42	11.903		1.29	31.08	16.957		1.22	43.29	6.666		1.41	17.79	5.73		1.26	34.44	10.93		1.41	17.79	17.31		1.26	34.44	8.35		1.38	21.12	2.58		1.33	26.64	1.98
	1.35	24.42	24.87		1.32	27.75	15.353		1.26	34.41	18.858		1.19	46.62	8.512		1.38	21.12	6.67		1.23	37.77	11.29		1.38	21.12	16.33		1.23	37.77	11.06		1.35	24.45	2.61		1.3	29.97	2.47
	1.32	27.75	24.306		1.29	31.08	17.067		1.23	37.74	20.736		1.16	49.95	9.778		1.35	24.45	7.22		1.2	41.1	13.9		1.35	24.45	14.17		1.2	41.1	11.35		1.32	27.78	2.94		1.27	33.3	3.16
	1.29	31.08	23.889		1.26	34.41	18.995		1.2	41.07	22.317		1.13	53.28	10.534		1.32	27.78	6.66		1.17	44.43	15.25		1.32	27.78	13.52		1.17	44.43	11.05		1.29	31.11	3.46		1.24	36.63	3.69
	1.26	34.41	23.891		1.23	37.74	21.523		1.17	44.4	23.445		1.1	56.61	11.502		1.29	31.11	5.67		1.14	47.76	15.07		1.29	31.11	13.01		1.14	47.76	11.75		1.26	34.44	3.52		1.21	39.96	4.56
	1.23	37.74	22.197		1.2	41.07	24.1		1.14	47.73	25.46		1.07	59.94	12.709		1.26	34.44	5.64		1.11	51.09	12.54		1.26	34.44	13.75		1.11	51.09	11.78		1.23	37.77	3.42		1.18	43.29	5.21
	1.2	41.07	19.853		1.17	44.4	25.869		1.11	51.06	26.974		1.04	63.27	13.398		1.23	37.77	4.26		1.08	54.42	11.27		1.23	37.77	12.66		1.08	54.42	11.33		1.2	41.1	3.2		1.15	46.62	5.5
	1.17	44.4	17.788		1.14	47.73	28.04		1.08	54.39	28.764		2.5	66.6	14.433		1.2	41.1	2.49		1.05	57.75	9.12		1.2	41.1	11.7		1.05	57.75	11.42		1.17	44.43	3.21		1.12	49.95	5.23
	1.14	47.73	15.755		1.11	51.06	28.522		1.05	57.72	29.722		2.47	69.93	15.388		1.17	44.43	2.15		2.5	61.08	6.52		1.17	44.43	9.49		2.5	61.08	10.18		1.14	47.76	3.26		1.09	53.28	4.3
	1.11	51.06	14.107		1.08	54.39	29.954		2.51	61.05	27.91		2.44	73.26	16.273		1.14	47.76	1.17		2.47	64.41	4.2		1.14	47.76	7.53		2.47	64.41	8.27		1.11	51.09	3.01		1.06	56.61	4.36
	1.08	54.39	12.102		1.05	57.72	29.334		2.48	64.38	27.292		2.41	76.59	16.1		1.11	51.09	1.09		2.44	67.74	2.37		1.11	51.09	4.45		2.44	67.74	6.07		1.08	54.42	3.28		1.03	59.94	4.42
	1.05	57.72	10.246		2.51	61.05	30.538		2.45	67.71	26.515		2.38	79.92	16.659			54.42			2.41	71.07	1.51		1.08	54.42	1.99		2.41	71.07	4.16		1.05	57.75	2.97		2.48	63.27	4.35
	2.51	61.05	8.607		2.48	64.38	27.759		2.42	71.04	26.384		2.35	83.25	17.119			57.75			2.38	74.4	1.13			57.75			2.38	74.4	2.8		2.5	61.08	3.17		2.45	66.6	4.21
	2.48	64.38	6.924		2.45	67.71	23.873		2.39	74.37	27.195		2.32	86.58	14.343			61.08				77.73				61.08			2.35	77.73	1.46		2.47	64.41	3.14		2.42	69.93	4.26
	2.45	67.71	5.683		2.42	71.04	19.843		2.36	77.7	27.143		2.29	89.91	11.557			64.41				81.06				64.41			2.32	81.06	0.56		2.44	67.74	3.1		2.39	73.26	3.61
	2.42	71.04	4.602		2.39	74.37	14.13		2.33	81.03	25.127		2.26	93.24	8.821			67.74				84.39				67.74				84.39			2.41	71.07	3.13		2.36	76.59	1.9
	2.39	74.37	4.567		2.36	77.7	9.447		2.3	84.36	19.499		2.23	96.57	4.622			71.07				87.72				71.07				87.72			2.38	74.4	3.01		2.33	79.92	0.11
	2.36	77.7	1.889		2.33	81.03	6.184		2.27	87.69	9.387		2.2	99.9	2.037																		2.35	77.73	2.44
	2.33	81.03	0.498		2.3	84.36	0.896		2.24	90.39	1.568		2.17	102.6	0.114																		2.32	81.06	2.39
																																	2.29	84.39	3.08
																																	2.26	87.72	2.49
																																	2.23	91.05	3.04
																																	2.2	94.38	2.54
																																	2.17	97.71	2.15
																																	2.14	101.04	1.17
																																	2.11	104.37	0.45
	VM				VI				VL				RF				BFsh				BFlh				SM				ST				Sartorius				Gracillis
Sum CSA			317.666				405.646				464.428				220.436				59.35				139.07				167.59				136.41				79.91				66.34
Muscle Volume (cm3)			476.499				608.469				696.642				330.654				89.025				208.605				251.385				204.615				119.865				99.51
ACSA			24.87				30.538				29.722				17.119				7.22				15.25				17.31				11.78				3.52				5.5
ACSA location (%Femur Length)			24.42				61.05				57.72				83.25				24.45				44.43				17.79				51.09				34.44				46.62
		Muscle Volume	ACSA	ACSA LOCI
	VM	476.499	24.87	24.42
	VI	608.469	30.538	61.05
	VL	696.642	29.722	57.72
	RF	330.654	17.119	83.25
	BFsh	89.025	7.22	24.45
	BFlh	208.605	15.25	44.43
	SM	251.385	17.31	17.79
	ST	204.615	11.78	51.09
	Sar	119.865	3.52	34.44
	Grac	99.51	5.5	46.62

## Sheet: CDEW
CDEW
Knee Joint Space	1.65	62
Greater Trochanter	2.18	34
Overlap	1.03=2.52
Total No of Slices	96		Per Slice	per 3 slices
Femur Length	48	cm	1.04	3.12
	VM				VI				VL				RF				BFsh				BFlh				SM				ST				Sartorius				Gracillis
	Slice No	% Femur Length	CSA (cm2)		Slice No	% Femur Length	CSA (cm2)		Slice No	% Femur Length	CSA (cm2)		Slice No	% Femur Length	CSA (cm2)		Slice No	% Femur Length	CSA (cm2)		Slice No	% Femur Length	CSA (cm2)		Slice No	% Femur Length	CSA (cm2)		Slice No	% Femur Length	CSA (cm2)		Slice No	% Femur Length	CSA (cm2)		Slice No	% Femur Length	CSA (cm2)
	1.6	5.2	0.082		1.55	10.4	0.777		1.5	15.6	0.423		1.35	24.42	0.475		1.63	2.08	0.46		1.48	17.68	0.41		1.63	2.08	0.13		1.48	17.68	0.18		1.63	2.08	0.28		1.48	17.68	0.19
	1.57	8.32	3.617		1.52	13.52	3.64		1.47	18.72	1.222		1.32	27.54	1.257		1.6	5.2	0.75		1.45	20.8	1.04		1.6	5.2	1.01		1.45	20.8	0.46		1.6	5.2	0.41		1.45	8.32	0.55
	1.54	11.44	8.893		1.49	16.64	7.127		1.44	21.84	1.796		1.29	30.66	2.216		1.57	8.32	1.55		1.42	23.92	1.86		1.57	8.32	4.15		1.42	23.92	1.14		1.57	8.32	1.52		1.42	11.44	1.04
	1.51	14.56	13.411		1.46	19.76	9.005		1.41	24.96	1.849		1.26	33.78	3.201		1.54	11.44	2.57		1.39	27.04	3.82		1.54	11.44	7.07		1.39	27.04	2.08		1.54	11.44	2.23		1.39	14.56	1.73
	1.48	17.68	17.379		1.43	22.88	10.885		1.38	28.08	4.498		1.23	36.9	4.067		1.51	14.56	3.4		1.36	30.16	6.023		1.51	14.56	8.03		1.36	30.16	2.83		1.51	14.56	2.58		1.36	17.68	1.96
	1.45	20.8	20.365		1.4	26	12.559		1.35	31.2	7.94		1.2	40.02	4.902		1.48	17.68	4.02		1.33	33.28	7.63		1.48	17.68	9.03		1.33	33.28	5.61		1.48	17.68	2.94		1.33	20.8	2.17
	1.42	23.92	22.099		1.37	29.12	14.272		1.32	34.32	11.195		1.17	43.14	5.652		1.45	20.8	5.16		1.3	36.4	9.61		1.45	20.8	9.29		1.3	36.4	5.76		1.45	20.8	2.87		1.3	23.92	2.51
	1.39	27.04	22.571		1.34	32.24	15.901		1.29	37.44	14.611		1.14	46.26	6.783		1.42	23.92	5.85		1.27	39.52	10.2		1.42	23.92	9.76		1.27	39.52	7.26		1.42	23.92	3.01		1.27	27.04	3.21
	1.36	30.16	22.422		1.31	35.36	16.938		1.26	40.56	17.55		1.11	49.38	7.821		1.39	27.04	5.68		1.24	42.64	11.1		1.39	27.04	10.1		1.24	42.64	8.08		1.39	27.04	3.01		1.24	30.16	3.94
	1.33	33.28	21.482		1.28	38.48	18.069		1.23	43.68	20.347		1.08	52.5	9.19		1.36	30.16	6.13		1.21	45.76	11.35		1.36	30.16	10.4		1.21	45.76	8.18		1.36	30.16	3.21		1.21	33.28	4.95
	1.3	36.4	19.922		1.25	41.6	19.257		1.2	46.8	22.014		1.05	55.62	9.902		1.33	33.28	5.48		1.18	48.88	10.05		1.33	33.28	8.85		1.18	48.88	9.37		1.33	33.28	3.02		1.18	36.4	5.56
	1.27	39.52	18.211		1.22	44.72	21.2		1.17	49.92	24.142		1.02	58.74	10.468		1.3	36.4	4.78		1.15	52	9.03		1.3	36.4	8.46		1.15	52	9.72		1.3	36.4	3.26		1.15	39.52	5.46
	1.24	42.64	15.618		1.19	47.84	22.084		1.14	53.04	25.827		2.48	61.86	10.936		1.27	39.52	4.25		1.12	55.12	7.46		1.27	39.52	7.87		1.12	55.12	9.78		1.27	39.52	3.54		1.12	42.64	5.87
	1.21	45.76	14.499		1.16	50.96	22.724		1.11	56.16	26.172		2.45	64.98	11.181		1.24	42.64	3.17		1.09	58.24	5.01		1.24	42.64	7.38		1.09	58.24	10.47		1.24	42.64	3.72		1.09	45.76	5.75
	1.18	48.88	12.885		1.13	54.08	22.426		1.08	59.28	27.656		2.42	68.1	10.699		1.21	45.76	3.11		1.06	61.36	4.31		1.21	45.76	6.44		1.06	61.36	10.04		1.21	45.76	3.56		1.06	48.88	5.84
	1.15	52	10.174		1.1	57.2	22.647		1.05	62.4	26.707		2.39	71.22	10.392		1.18	48.88	2.55		1.03	64.48	2.54		1.18	48.88	5.58		1.03	64.48	8.75		1.18	48.88	3.5		1.03	52	5.86
	1.12	55.12	8.546		1.07	60.32	20.828		1.02	65.52	25.337		2.36	74.34	9.717		1.15	52	1.89		2.49	67.6	1.28		1.15	52	5.07		2.49	67.6	6.47		1.15	52	3.42		2.49	55.12	5.54
	1.09	58.24	6.615		1.04	63.44	19.278		2.48	68.64	23.797		2.33	77.46	8.792		1.12	55.12	0.89		2.46	70.72	0.22		1.12	55.12	4.16		2.46	70.72	4.82		1.12	55.12	3.61		2.46	58.24	5.16
	1.06	61.36	6.601		1.01	66.56	17.345		2.45	71.76	22.199		2.3	80.58	8.042			58.24				73.84			1.09	58.24	3.48		2.43	73.84	3.16		1.09	58.24	3.54		2.43	61.36	4.33
	1.03	64.48	6.181		2.47	69.68	16.44		2.42	74.88	20.038		2.27	83.7	6.542			61.36				76.96			1.06	61.36	1.53		2.4	76.96	1.59		1.06	61.36	3		2.4	64.48	2.76
	2.49	67.6	6.243		2.44	72.8	13.963		2.39	78	17.544		2.24	86.82	4.486			64.48				80.08			1.03	64.48	0.56		2.37	80.08	0.26		1.03	64.48	2.97		2.37	67.6	1.12
	2.46	70.72	5.706		2.41	75.92	11.114		2.36	81.12	14.809		2.21	89.94	2.022			67.6				83.2				67.6				83.2			2.49	67.6	3.17			70.72
	2.43	73.84	5.083		2.38	79.04	10.206		2.33	84.24	11.622		2.18	93.06	0.152			70.72				86.32				70.72				86.32			2.46	70.72	2.89			73.84
	2.4	76.96	4.897		2.35	82.16	8.475		2.3	87.36	6.058			96.18				73.84				89.44				73.84				89.44			2.43	73.84	2.98			76.96
	2.37	80.08	2.512		2.32	85.28	5.648		2.27	90.48	2.487			99.3				76.96				92.56				76.96				92.56			2.4	76.96	2.82			80.08
	2.34	83.2	0.311		2.29	88.4	2.76			93.6				102.42				80.08				95.68				80.08				95.68			2.37	80.08	2.81			83.2
					2.26	94.35	0.242																										2.34	83.2	3.06
																																	2.31	86.32	2.78
																																	2.28	89.44	2.73
																																	2.25	92.56	2.66
																																	2.22	95.68	2.6
																																	2.19	98.8	2.09
																																	2.16	101.92	1.56
																																	2.13	105.04	0.31
	VM				VI				VL				RF				BFsh				BFlh				SM				ST				Sartorius				Gracillis
Sum CSA			296.325				365.81				377.84				148.895				61.69				102.943				128.35				116.01				89.51				75.5
Muscle Volume (cm3)			444.487				548.715				566.76				223.342				92.535				154.415				192.525				174.015				134.265				113.25
ACSA			22.571				22.724				27.656				11.181				6.13				11.35				10.4				10.47				3.72				5.87
ACSA location (%Femur Length)			27.04				50.96				59.28				64.98				30.16				45.76				30.16				58.24				42.64				42.64
		Muscle Volume	ACSA	ACSA LOCI
	VM	444.487	22.571	27.04
	VI	548.715	22.724	50.96
	VL	566.76	27.656	59.28
	RF	223.342	11.181	64.98
	BFsh	92.535	6.13	30.16
	BFlh	154.415	11.35	45.76
	SM	192.525	10.4	30.16
	ST	174.015	10.47	58.24
	Sar	134.265	3.72	42.64
	Grac	113.25	5.87	42.64

## Sheet: CELL
CELL
Knee Joint Space	1.63	60
Greater Trochanter	2.15	45
Overlap	1.03=2.60
Total No of Slices	105		Per Slice	3 Slices
Femur Length	52.5	cm	0.95	2.85
	VM				VI				VL				RF				BFsh				BFlh				SM				ST				Sartorius				Gracillis
	Slice No	% Femur Length	CSA (cm2)		Slice No	% Femur Length	CSA (cm2)		Slice No	% Femur Length	CSA (cm2)		Slice No	% Femur Length	CSA (cm2)		Slice No	% Femur Length	CSA (cm2)		Slice No	% Femur Length	CSA (cm2)		Slice No	% Femur Length	CSA (cm2)		Slice No	% Femur Length	CSA (cm2)		Slice No	% Femur Length	CSA (cm2)		Slice No	% Femur Length	CSA (cm2)
																																	1.63	0	0.1		1.48	14.25	0.1
	1.54	8.55	4.345		1.5	12.35	0.146		1.46	14.15	0.849		1.29	32.3	0.174		1.63	0	0.13		1.51	11.4	0.1		1.6	2.85	0.13		1.36	25.65	0.64		1.6	2.85	0.14		1.45	17.1	0.36
	1.51	11.4	10.614		1.47	15.2	3.5		1.43	17	1.476		1.26	35.15	1.54		1.6	2.85	0.49		1.48	14.25	0.61		1.57	5.7	1.25		1.33	28.5	2.11		1.57	5.7	0.3		1.42	19.95	0.94
	1.48	14.25	17.459		1.44	18.05	6.227		1.4	19.85	1.747		1.23	38	2.977		1.57	5.7	1.27		1.45	17.1	1.45		1.54	8.55	3.94		1.3	31.35	3.81		1.54	8.55	1.3		1.39	22.8	1.37
	1.45	17.1	22.439		1.41	20.9	10.326		1.37	22.7	4.084		1.2	40.85	4.164		1.54	8.55	2.86		1.42	19.95	2.91		1.51	11.4	6.51		1.27	34.2	6.11		1.51	11.4	2.33		1.36	25.65	1.87
	1.42	19.95	26.134		1.38	23.75	14.273		1.34	25.55	6.788		1.17	43.7	5.537		1.51	11.4	3.57		1.39	22.8	5.09		1.48	14.25	8.72		1.24	37.05	8.41		1.48	14.25	3.15		1.33	28.5	2.29
	1.39	22.8	28.369		1.35	26.6	16.681		1.31	28.4	10.202		1.14	46.55	6.847		1.48	14.25	4.61		1.36	25.65	7.82		1.45	17.1	10.25		1.21	39.9	9.78		1.45	17.1	3.46		1.3	31.35	3.02
	1.36	25.65	29.756		1.32	29.45	18.692		1.28	31.25	13.671		1.11	49.4	8.129		1.45	17.1	5.72		1.33	28.5	11.26		1.42	19.95	11.49		1.18	42.75	10.79		1.42	19.95	3.5		1.27	34.2	3.52
	1.33	28.5	30.089		1.29	32.3	20.506		1.25	34.1	16.918		1.08	52.25	9.583		1.42	19.95	6.75		1.3	31.35	13.78		1.39	22.8	12.24		1.15	45.6	12.56		1.39	22.8	3.69		1.24	37.05	4.24
	1.3	31.35	29.271		1.26	35.15	22.265		1.22	36.95	19.918		1.05	55.1	11.087		1.39	22.8	7.17		1.27	34.2	14.81		1.36	25.65	12.58		1.12	48.45	12.77		1.36	25.65	3.67		1.21	39.9	4.97
	1.27	34.2	28.147		1.23	38	24.346		1.19	39.8	22.236		2.59	57.95	12.897		1.36	25.65	6.07		1.24	37.05	15.24		1.33	28.5	12.98		1.09	51.3	13.04		1.33	28.5	3.76		1.18	42.75	6.08
	1.24	37.05	26.73		1.2	40.85	26.485		1.16	42.65	24.531		2.56	60.8	14.026		1.33	28.5	6.22		1.21	39.9	15.69		1.3	31.35	12.44		1.06	54.15	12.6		1.3	31.35	3.99		1.15	45.6	6.81
	1.21	39.9	25.015		1.17	43.7	28.453		1.13	45.5	27.412		2.53	63.65	15.282		1.3	31.35	4.9		1.18	42.75	16.3		1.27	34.2	11.36		1.03	57	13.05		1.27	34.2	4.09		1.12	48.45	7.44
	1.18	42.75	23.061		1.14	46.55	30.986		1.1	48.35	29.625		2.5	66.5	15.617		1.27	34.2	4.73		1.15	45.6	13.72		1.24	37.05	10.6		2.57	59.85	13.42		1.24	37.05	3.96		1.09	51.3	7.03
	1.15	45.6	21.184		1.11	49.4	32.401		1.07	51.2	33.823		2.47	69.35	15.644		1.24	37.05	4.1		1.12	48.45	12.25		1.21	39.9	8.77		2.54	62.7	14.72		1.21	39.9	3.96		1.06	54.15	7.4
	1.12	48.45	18.634		1.08	52.25	34.067		1.04	54.05	37.359		2.44	72.2	14.523		1.21	39.9	3.44		1.09	51.3	10.66		1.18	42.75	7.42		2.51	65.55	12.77		1.18	42.75	4.31		1.03	57	7.79
	1.09	51.3	16.094		1.05	55.1	33.334		2.58	56.9	38.301		2.41	75.05	14.566		1.18	42.75	2.23		1.06	54.15	8.34		1.15	45.6	6.41		2.48	68.4	11.62		1.15	45.6	4.28		2.57	59.85	7.55
	1.06	54.15	14.28		2.6	57.95	31.685		2.55	59.75	35.689		2.38	77.9	13.699		1.15	45.6	1.68		1.03	57	4.7		1.12	48.45	5.2		2.45	71.25	10.05		1.12	48.45	4.04		2.54	62.7	7.37
	1.03	57	12.071		2.57	60.8	30.403		2.52	62.6	33.064		2.35	80.75	12.786		1.12	48.45	1.12		2.57	59.85	4.17		1.09	51.3	1.81		2.42	74.1	7.89		1.09	51.3	4.23		2.51	65.55	7.18
	2.57	59.85	10.624		2.54	63.65	27.018		2.49	65.45	31.657		2.32	83.6	12.712		1.09	51.3	0.27		2.54	62.7	2.27		1.06	54.15	0.79		2.39	76.95	6.06		1.06	54.15	4.11		2.48	68.4	7.27
	2.54	62.7	9.458		2.51	66.5	25.625		2.46	68.3	28.328		2.29	86.45	11.813						2.51	65.55	1.01						2.36	79.8	3.43		1.03	57	4.31		2.45	71.25	7.23
	2.51	65.55	7.629		2.48	69.35	22.787		2.43	71.15	26.063		2.26	89.3	8.857						2.48	68.4	0.4						2.33	82.65	1.98		2.57	59.85	4.45		2.42	74.1	5.67
	2.48	68.4	6.075		2.45	72.2	21.385		2.4	74	26.83		2.23	92.15	4.261														2.3	85.5	0.62		2.54	62.7	4.53		2.39	76.95	2.29
	2.45	71.25	4.389		2.42	75.05	19.258		2.37	76.85	24.641		2.2	95	2.347																		2.51	65.55	4.02
	2.42	74.1	3.508		2.39	77.9	11.211		2.34	79.7	20.836		2.17	97.85	0.333																		2.48	68.4	4.34
	2.39	76.95	1.192		2.36	80.75	7.194		2.31	82.55	13.169																						2.45	71.25	3.31
	2.36	79.8	0.353		2.33	83.6	4.365		2.28	85.4	6.317																						2.42	74.1	4
					2.3	86.75	0.229		2.25	88.55	1.843																						2.39	76.95	4.15
																																	2.36	79.8	3.84
																																	2.33	82.65	3.92
																																	2.3	85.5	4.05
																																	2.27	88.35	3.78
																																	2.24	91.2	3.61
																																	2.21	94.05	2.62
																																	2.18	96.9	0.96
																																	2.15	99.75	0.39
	VM				VI				VL				RF				BFsh				BFlh				SM				ST				Sartorius				Gracillis
Sum CSA			426.92				523.848				537.377				219.401				67.33				162.58				144.89				188.23				118.65				109.79
Muscle Volume (cm3)			640.38				785.772				806.065				329.101				100.995				243.87				217.335				282.345				177.975				164.685
ACSA			30.089				34.067				38.301				15.644				7.17				16.3				12.98				14.72				4.53				7.79
ACSA location (%Femur Length)			28.5				52.25				56.9				69.35				22.8				42.75				28.5				62.7				62.7				57
		Muscle Volume	ACSA	ACSA LOCI
	VM	640.38	30.089	28.5
	VI	785.772	34.067	52.25
	VL	806.065	38.301	56.9
	RF	329.101	15.644	69.35
	BFsh	100.995	7.17	22.8
	BFlh	243.87	16.3	42.75
	SM	217.335	12.98	28.5
	ST	282.345	14.72	62.7
	Sar	177.975	4.53	62.7
	Grac	164.685	7.79	57

## Sheet: CPAR
CPAR
Knee Joint Space	1.62	58
Greater Trochanter	2.18	41
Overlap	1.04=2.59	99
Total No of Slices	99		Per Slice	3 Slices
Femur Length	49.5	cm	1.01	3.03
	VM				VI				VL				RF				BFsh				BFlh				SM				ST				Sartorius				Gracillis
	Slice No	% Femur Length	CSA (cm2)		Slice No	% Femur Length	CSA (cm2)		Slice No	% Femur Length	CSA (cm2)		Slice No	% Femur Length	CSA (cm2)		Slice No	% Femur Length	CSA (cm2)		Slice No	% Femur Length	CSA (cm2)		Slice No	% Femur Length	CSA (cm2)		Slice No	% Femur Length	CSA (cm2)		Slice No	% Femur Length	CSA (cm2)		Slice No	% Femur Length	CSA (cm2)
																																					1.48	14.14	0.08
	1.53	9.09	1.624		1.5	12.12	0.53		1.38	24.24	2.332		1.27	35.35	0.218		1.58	4.04	0.15		1.4	22.22	0.15		1.58	4.04	0.2		1.4	22.22	0.16		1.55	7.07	0.12		1.45	17.17	0.11
	1.5	12.12	6.902		1.47	15.15	1.718		1.35	27.27	4.4		1.24	38.38	0.866		1.55	7.07	0.88		1.37	25.25	0.94		1.55	7.07	2.57		1.37	25.25	0.6		1.52	10.1	0.53		1.42	20.2	0.47
	1.47	15.15	11.765		1.44	18.18	1.68		1.32	30.3	6.602		1.21	41.41	1.552		1.52	10.1	2.01		1.34	28.28	2.4		1.52	10.1	5.04		1.34	28.28	1.87		1.49	13.13	0.75		1.39	23.23	0.94
	1.44	18.18	15.111		1.41	21.21	6.506		1.29	33.33	9.092		1.18	44.44	2.557		1.49	13.13	3.27		1.31	31.31	4.62		1.49	13.13	6.77		1.31	31.31	2.86		1.46	16.16	1.8		1.36	26.26	1.27
	1.41	21.21	17.649		1.38	24.24	6.385		1.26	36.36	11.922		1.15	47.47	3.534		1.46	16.16	4.12		1.28	34.34	7.57		1.46	16.16	7.83		1.28	34.34	3.59		1.43	19.19	2.46		1.33	29.29	1.6
	1.38	24.24	19.189		1.35	27.27	8.365		1.23	39.39	13.621		1.12	50.5	4.76		1.43	19.19	5.23		1.25	37.37	9.71		1.43	19.19	8.7		1.25	37.37	5.16		1.4	22.22	2.9		1.3	32.32	1.86
	1.35	27.27	19.482		1.32	30.3	10.039		1.2	42.42	15.147		1.09	53.53	5.889		1.4	22.22	5.52		1.22	40.4	10.35		1.4	22.22	9.26		1.22	40.4	5.51		1.37	25.25	3.37		1.27	35.35	2.07
	1.32	30.3	19.197		1.29	33.33	11.269		1.17	45.45	17.208		1.06	56.56	6.558		1.37	25.25	6.31		1.19	43.43	10.39		1.37	25.25	9.15		1.19	43.43	5.38		1.34	28.28	3.25		1.24	38.38	2.66
	1.29	33.33	17.511		1.26	36.36	11.726		1.14	48.48	18.735		2.58	59.59	7.395		1.34	28.28	6.58		1.16	46.46	10.13		1.34	28.28	8.61		1.16	46.46	4.86		1.31	31.31	3.16		1.21	41.41	2.94
	1.26	36.36	18.837		1.23	39.39	13.242		1.11	51.51	20.364		2.55	62.62	8.337		1.31	31.31	6.51		1.13	49.49	10.46		1.31	31.31	7.99		1.13	49.49	5.45		1.28	34.34	3.46		1.18	44.44	3.41
	1.23	39.39	18.548		1.2	42.42	14.163		1.08	54.54	21.856		2.52	65.65	8.951		1.28	34.34	4.67		1.1	52.52	9.28		1.28	34.34	7.73		1.1	52.52	5.68		1.25	37.37	3.58		1.15	47.47	3.95
	1.2	42.42	17.525		1.17	45.45	15.235		1.05	57.57	24.097		2.49	68.68	9.096		1.25	37.37	3.67		1.07	55.55	8.46		1.25	37.37	7.97		1.07	55.55	6.26		1.22	40.4	3.53		1.12	50.5	4.12
	1.17	45.45	15.168		1.14	48.48	17.76		2.57	60.6	25.001		2.46	71.71	8.756		1.22	40.4	2.96		1.04	58.58	6.75		1.22	40.4	7.01		1.04	58.58	5.84		1.19	43.43	3.48		1.09	53.53	3.9
	1.14	48.48	14.779		1.11	51.51	18.37		2.54	63.63	22.83		2.43	74.74	8.043		1.19	43.43	2		2.56	61.61	5.37		1.19	43.43	7		2.56	61.61	6.03		1.16	46.46	3.5		1.06	56.56	3.64
	1.11	51.51	13.29		1.08	54.54	20.047		2.51	66.66	21.373		2.4	77.77	7.794		1.16	46.46	1.4		2.53	64.64	3.85		1.16	46.46	6.31		2.53	64.64	5.54		1.13	49.49	3.55		1.03	59.59	3.35
	1.08	54.54	11.3		1.05	57.57	21.425		2.48	69.69	19.476		2.37	80.8	7.824		1.13	49.49	0.9		2.5	67.67	2.08		1.13	49.49	4.91		2.5	67.67	4.83		1.1	52.52	3.4		2.57	62.62	3.8
	1.05	57.57	9.391		2.57	60.6	21.001		2.45	72.72	17.889		2.34	83.83	8.116						2.47	70.7	0.63		1.1	52.52	4.31		2.47	70.7	4.36		1.07	55.55	3.31		2.54	65.65	4.03
	2.57	60.6	8.957		2.54	63.63	20.678		2.42	75.75	18.772		2.31	86.86	7.409						2.44	73.73	0.21		1.07	55.55	3.29		2.44	73.73	2.91		1.04	58.58	3.54		2.51	68.68	3.41
	2.54	63.63	7.684		2.51	66.66	19.33		2.39	78.78	18.799		2.28	89.89	5.971										1.04	58.58	2.62		2.41	76.76	1.75		2.56	61.61	3.77		2.48	71.71	3.22
	2.51	66.66	7.119		2.48	69.69	18.779		2.36	81.81	16.439		2.25	92.92	3.711										2.56	61.61	2.06		2.38	79.79	1.12		2.53	64.64	3.75		2.45	74.74	3.13
	2.48	69.69	5.916		2.45	72.72	18.456		2.33	84.84	10.906		2.22	95.95	1.576										2.53	64.64	1.25		2.35	82.82	0.35		2.5	67.67	3.3		2.42	77.77	2.8
	2.45	72.72	3.094		2.42	75.75	14.334		2.3	87.87	5.412		2.19	98.98	0.348										2.5	67.67	0.38						2.47	70.7	3.32		2.39	80.8	1.7
	2.42	75.75	0.857		2.39	78.78	8.666		2.27	90.9	1.307														2.47	70.7	0.15						2.44	73.73	3.35		2.36	83.83	0.36
	2.39	78.78	0.24		2.36	81.81	3.923																										2.41	76.76	3.15
					2.33	84.84	1.691																										2.38	79.79	3.01
					2.3	87.87	1.129																										2.35	82.82	2.73
					2.27	90.9	0.128																										2.32	85.85	2.46
																																	2.29	88.88	2.69
																																	2.26	91.91	2.97
																																	2.23	94.94	2.82
																																	2.2	97.97	2.67
																																	2.17	101	1.85
																																	2.14	104.03	1.32
																																	2.11	107.06	0.5
																																	2.08	110.09	0.16
	VM				VI				VL				RF				BFsh				BFlh				SM				ST				Sartorius				Gracillis
Sum CSA			281.135				306.575				343.58				119.261				56.18				103.35				121.11				80.11				93.51				58.82
Muscle Volume (cm3)			421.703				459.862				515.37				178.892				84.27				155.025				181.665				120.165				140.265				88.23
ACSA			19.482				21.425				25.001				9.096				6.58				10.46				9.26				6.26				3.77				4.12
ACSA location (%Femur Length)			27.27				57.57				60.6				68.68				28.28				49.49				22.22				55.55				61.61				50.5
		Muscle Volume	ACSA	ACSA LOCI
	VM	421.703	19.482	27.27
	VI	459.862	21.425	57.57
	VL	515.37	25.001	60.6
	RF	178.892	9.096	68.68
	BFsh	84.27	6.58	28.28
	BFlh	155.025	10.46	49.49
	SM	181.665	9.26	22.22
	ST	120.165	6.26	55.55
	Sar	140.265	3.77	61.61
	Grac	88.23	4.12	50.5

## Sheet: DJON
DJON
Knee Joint Space	1.58	55
Greater Trochanter	2.18	40
Overlap	1.03=2.58
Total No of Slices	95		Per Slice	3 Slices
Femur Length	47.5	cm	1.05	3.15
	VM				VI				VL				RF				BFsh				BFlh				SM				ST				Sartorius				Gracillis
	Slice No	% Femur Length	CSA (cm2)		Slice No	% Femur Length	CSA (cm2)		Slice No	% Femur Length	CSA (cm2)		Slice No	% Femur Length	CSA (cm2)		Slice No	% Femur Length	CSA (cm2)		Slice No	% Femur Length	CSA (cm2)		Slice No	% Femur Length	CSA (cm2)		Slice No	% Femur Length	CSA (cm2)		Slice No	% Femur Length	CSA (cm2)		Slice No	% Femur Length	CSA (cm2)	48
																																					1.48	10.5	0.03
	1.51	7.35	2.442		1.45	13.65	1.492		1.39	19.95	0.607		1.31	28.35	1.003		1.53	5.25	0.64		1.44	14.7	0.48		1.53	5.25	0.49		1.44	14.7	0.39		1.53	5.25	0.57		1.45	13.65	0.32
	1.48	10.5	7.158		1.42	16.8	3.9		1.36	23.1	5.569		1.28	31.5	2.629		1.5	8.4	2.15		1.41	17.85	1.35		1.5	8.4	4.2		1.41	17.85	0.66		1.5	8.4	1.65		1.42	16.8	0.79
	1.45	13.65	12.256		1.39	19.95	7.052		1.33	26.25	8.912		1.25	34.65	4.394		1.47	11.55	4.16		1.38	21	2.83		1.47	11.55	9.68		1.38	21	1.49		1.47	11.55	2.57		1.39	19.95	1.19
	1.42	16.8	16.895		1.36	23.1	8.595		1.3	29.4	12.931		1.22	37.8	5.973		1.44	14.7	5.56		1.35	24.15	4.32		1.44	14.7	13.61		1.35	24.15	2.3		1.44	14.7	2.84		1.36	23.1	1.66
	1.39	19.95	20.197		1.33	26.25	11.012		1.27	32.55	16.219		1.19	40.95	7.35		1.41	17.85	6.94		1.32	27.3	7.16		1.41	17.85	16.46		1.32	27.3	3.99		1.41	17.85	3.26		1.33	26.25	2.02
	1.36	23.1	22.107		1.3	29.4	11.532		1.24	35.7	18.882		1.16	44.1	8.211		1.38	21	7.9		1.29	30.45	9.76		1.38	21	18.03		1.29	30.45	5.34		1.38	21	3.34		1.3	29.4	2.52
	1.33	26.25	23.615		1.27	32.55	12.381		1.21	38.85	20.848		1.13	47.25	9.084		1.35	24.15	8.84		1.26	33.6	12.58		1.35	24.15	18.22		1.26	33.6	7.52		1.35	24.15	3.39		1.27	32.55	3.07
	1.3	29.4	23.407		1.24	35.7	13.423		1.18	42	22.724		1.1	50.4	10.321		1.32	27.3	8.95		1.23	36.75	14.72		1.32	27.3	17.99		1.23	36.75	8.94		1.32	27.3	4.4		1.24	35.7	3.69
	1.27	32.55	21.986		1.21	38.85	14.516		1.15	45.15	24.028		1.07	53.55	11.473		1.29	30.45	8.08		1.2	39.9	15.43		1.29	30.45	18.1		1.2	39.9	9.78		1.29	30.45	4.98		1.21	38.85	4.26
	1.24	35.7	21.027		1.18	42	16.636		1.12	48.3	24.968		1.04	56.7	12.602		1.26	33.6	6.51		1.17	43.05	15.96		1.26	33.6	17.82		1.17	43.05	12.43		1.26	33.6	4.75		1.18	42	4.52
	1.21	38.85	19.763		1.15	45.15	18.124		1.09	51.45	26.822		1.01	59.85	13.7		1.23	36.75	5.3		1.14	46.2	15.6		1.23	36.75	17.54		1.14	46.2	13.44		1.23	36.75	4.53		1.15	45.15	5.02
	1.18	42	17.795		1.12	48.3	20.266		1.06	54.6	30.237		2.53	63	14.725		1.2	39.9	3.92		1.11	49.35	16.05		1.2	39.9	17.2		1.11	49.35	12.74		1.2	39.9	4.63		1.12	48.3	4.88
	1.15	45.15	16.607		1.09	51.45	22.1		1.03	57.75	30.219		2.5	66.15	15.023		1.17	43.05	3.09		1.08	52.5	15.6		1.17	43.05	13.9		1.08	52.5	12.8		1.17	43.05	4.78		1.09	51.45	4.5
	1.12	48.3	15.453		1.06	54.6	22.902		2.55	60.9	29.305		2.47	69.3	14.71		1.14	46.2	2.29		1.05	55.65	13.5		1.14	46.2	10.91		1.05	55.65	13.07		1.14	46.2	4.52		1.06	54.6	4.13
	1.09	51.45	13.484		1.03	57.75	23.881		2.52	64.05	28.147		2.44	72.45	14.864		1.11	49.35	1.4		1.02	58.8	11.9		1.11	49.35	8.45		1.02	58.8	12.09		1.11	49.35	4.32		1.03	57.75	3.67
	1.06	54.6	11.682		2.55	60.9	23.986		2.49	67.2	27.355		2.41	75.6	14.842		1.08	52.5	0.65		2.54	61.95	8.35		1.08	52.5	5.85		2.54	61.95	11.95		1.08	52.5	4.12		2.55	60.9	3.72
	1.03	57.75	10.539		2.52	64.05	22.236		2.46	70.35	25.344		2.38	78.75	14.771						2.51	65.1	4.03		1.05	55.65	3.35		2.51	65.1	11.08		1.05	55.65	3.93		2.52	64.05	3.49
	2.55	60.9	9.43		2.49	67.2	20.301		2.43	73.5	22.978		2.35	81.9	13.799						2.48	68.25	2.14		1.02	58.8	1.94		2.48	68.25	9.45		1.02	58.8	3.9		2.49	67.2	3.88
	2.52	64.05	8.207		2.46	70.35	18.282		2.4	76.65	20.73		2.32	85.05	10.611						2.45	71.4	1.32		2.54	61.95	0.44		2.45	71.4	7.56		2.56	61.95	3.94		2.46	70.35	3.48
	2.49	67.2	7.286		2.43	73.5	16.39		2.37	79.8	18.038		2.29	88.2	5.853						2.42	74.55	0.63						2.42	74.55	5.65		2.53	65.1	3.62		2.43	73.5	2.69
	2.46	70.35	6.154		2.4	76.65	14.566		2.34	82.95	13.358		2.26	91.35	3.477														2.39	77.7	4.06		2.5	68.25	3.31
	2.43	73.5	5.138		2.37	79.8	11.207		2.31	86.1	7.211		2.23	94.5	1.245														2.36	80.85	2.41		2.47	71.4	3.39
	2.4	76.65	1.327		2.34	82.95	7.123		2.28	89.25	2.427		2.2	97.65	0.124																		2.44	74.55	3.45
	2.37	79.8	0.073		2.31	86.1	4.539		2.25	92.4	0.245			100.8																			2.41	77.7	3.33
					2.28		2.212																										2.38	80.85	3.23
					2.25		0.236																										2.35	84	3.15
																																	2.32	87.15	3.11
																																	2.29	90.3	3.1
																																	2.26	93.45	3.13
																																	2.23	96.6	3.05
																																	2.2	99.75	2.97
																																	2.17	102.9	2.48
																																	2.14	106.05	1.89
																																	2.11	109.2	0.7
	VM				VI				VL				RF				BFsh				BFlh				SM				ST				Sartorius				Gracillis
Sum CSA			314.028				348.89				438.104				210.784				76.38				173.71				214.18				169.14				112.11				63.53
Muscle Volume (cm3)			471.042				523.335				657.156				316.176				114.57				260.565				321.27				253.71				168.165				95.295
ACSA			23.615				23.986				30.237				15.023				8.95				16.05				18.22				13.44				4.98				5.02
ACSA location (%Femur Length)			26.25				60.9				54.6				66.15				27.3				49.35				24.15				46.2				30.45				45.15
		Muscle Volume	ACSA	ACSA LOCI
	VM	471.042	23.615	26.25
	VI	523.335	23.986	60.9
	VL	657.156	30.237	54.6
	RF	316.176	15.023	66.15
	BFsh	114.57	8.95	27.3
	BFlh	260.565	16.05	49.35
	SM	321.27	18.22	24.15
	ST	253.71	13.44	46.2
	Sar	168.165	4.98	30.45
	Grac	95.295	5.02	45.15

## Sheet: GNAC
GNAC
Knee Joint Space	1.64	64
Greater Trochanter	2.13	42
Overlap	1.01=2.55	106
Total No of Slices	106
Femur Length	53	cm	0.94	2.82
	VM				VI				VL				RF				BFsh				BFlh				SM				ST				Sartorius				Gracillis
	Slice No	% Femur Length	CSA (cm2)		Slice No	% Femur Length	CSA (cm2)		Slice No	% Femur Length	CSA (cm2)		Slice No	% Femur Length	CSA (cm2)		Slice No	% Femur Length	CSA (cm2)		Slice No	% Femur Length	CSA (cm2)		Slice No	% Femur Length	CSA (cm2)		Slice No	% Femur Length	CSA (cm2)		Slice No	% Femur Length	CSA (cm2)		Slice No	% Femur Length	CSA (cm2)
																																	1.63	0.94	0.14		1.54	9.4	0.05
	1.55	8.46	3.714		1.55	8.46	0.156		1.53	10.34	1.542		1.36	16.92	0.349		1.63	0.94	0.61		1.48	15.04	0.31		1.6	3.76	1.07		1.51	12.22	0.17		1.6	3.76	1.04		1.51	12.22	0.99
	1.52	11.28	13.411		1.52	11.28	1.744		1.5	13.16	2.454		1.33	19.74	1.339		1.6	3.76	1.7		1.45	17.86	1.33		1.57	6.58	3.55		1.48	15.04	0.55		1.57	6.58	2.31		1.48	15.04	1.94
	1.49	14.1	21.9		1.49	14.1	5.158		1.47	15.98	3.339		1.3	22.56	2.237		1.57	6.58	2.89		1.42	20.68	2.53		1.54	9.4	7.42		1.45	17.86	1.14		1.54	9.4	3.13		1.45	17.86	1.99
	1.46	16.92	29.077		1.46	16.92	8.359		1.44	18.8	8.733		1.27	25.38	3.382		1.54	9.4	4.81		1.39	23.5	4.71		1.51	12.22	10.43		1.42	20.68	1.67		1.51	12.22	3.6		1.42	20.68	2.48
	1.43	19.74	33.495		1.43	19.74	12.037		1.41	21.62	12.038		1.24	28.2	4.467		1.51	12.22	7.14		1.36	26.32	6.76		1.48	15.04	11.78		1.39	23.5	2.98		1.48	15.04	3.59		1.39	23.5	2.35
	1.4	22.56	34.446		1.4	22.56	12.648		1.38	24.44	15.475		1.21	31.02	4.945		1.48	15.04	7.99		1.33	29.14	9.17		1.45	17.86	12.3		1.36	26.32	4.59		1.45	17.86	3.83		1.36	26.32	2.71
	1.37	25.38	34.896		1.37	25.38	13.626		1.35	27.26	17.866		1.18	33.84	5.794		1.45	17.86	8.78		1.3	31.96	10.97		1.42	20.68	12.52		1.33	29.14	6.02		1.42	20.68	3.64		1.33	29.14	2.99
	1.34	28.2	34.171		1.34	28.2	14.622		1.32	30.08	20.193		1.15	36.66	6.453		1.42	20.68	9.06		1.27	34.78	12.45		1.39	23.5	12.04		1.3	31.96	7.32		1.39	23.5	4.38		1.3	31.96	3.43
	1.31	31.02	31.183		1.31	31.02	16.186		1.29	32.9	22.699		1.12	39.48	7.27		1.39	23.5	8.79		1.24	37.6	12.52		1.36	26.32	11.93		1.27	34.78	8.9		1.36	26.32	4.56		1.27	34.78	3.68
	1.28	33.84	28.242		1.28	33.84	18.056		1.26	35.72	24.723		1.09	42.3	8.15		1.36	26.32	8.1		1.21	40.42	12.49		1.33	29.14	12.57		1.24	37.6	8.73		1.33	29.14	4.73		1.24	37.6	3.97
	1.25	36.66	24.885		1.25	36.66	20.313		1.23	38.54	26.104		1.06	45.12	9.15		1.33	29.14	6.94		1.18	43.24	12.9		1.3	31.96	10.98		1.21	40.42	10.07		1.3	31.96	5.08		1.21	40.42	4.69
	1.22	39.48	22.139		1.22	39.48	22.487		1.2	41.36	27.58		1.03	47.94	10.613		1.3	31.96	4.9		1.15	46.06	11.5		1.27	34.78	10.58		1.18	43.24	9.86		1.27	34.78	5.31		1.18	43.24	4.96
	1.19	42.3	19.253		1.19	42.3	25.989		1.17	44.18	28.766		2.54	50.76	11.874		1.27	34.78	3.7		1.12	48.88	9.26		1.24	37.6	10.24		1.15	46.06	8.75		1.24	37.6	5.25		1.15	46.06	5.1
	1.16	45.12	16.847		1.16	45.12	27.702		1.14	47	30.922		2.51	53.58	13.287		1.24	37.6	3.26		1.09	51.7	9.27		1.21	40.42	9.09		1.12	48.88	9.88		1.21	40.42	4.74		1.12	48.88	4.88
	1.13	47.94	15.637		1.13	47.94	28.637		1.11	49.82	32.317		2.48	56.4	13.45		1.21	40.42	2.47		1.06	54.52	9.31		1.18	43.24	6.43		1.09	51.7	9.39		1.18	43.24	4.64		1.09	51.7	5.05
	1.1	50.76	14.176		1.1	50.76	29.784		1.08	52.64	33.599		2.45	59.22	13.342		1.18	43.24	1.84		1.03	57.34	7.45		1.15	46.06	4.42		1.06	54.52	9.99		1.15	46.06	5.05		1.06	54.52	4.75
	1.07	53.58	12.519		1.07	53.58	29.911		1.05	55.46	34.561		2.42	62.04	12.627		1.15	46.06	1.04		2.54	60.16	7.96		1.12	48.88	3.97		1.03	57.34	9.65		1.12	48.88	4.68		1.03	57.34	4.72
	1.04	56.4	11.509		1.04	56.4	29.193		1.02	58.28	33.925		2.39	64.86	11.66		1.12	48.88	0.38		2.51	62.98	6.1		1.09	51.7	2.57		2.54	60.16	9.65		1.09	51.7	5		2.54	60.16	4.54
	1.01	59.22	10.224		1.01	59.22	30.347		2.53	61.1	31.291		2.36	67.68	11.287						2.48	65.8	5.2		1.06	54.52	1.54		2.51	62.98	8.54		1.06	54.52	5.1		2.51	62.98	4.4
	2.52	62.04	9.349		2.52	62.04	30.109		2.5	63.92	29.509		2.33	70.5	10.304						2.45	68.62	2.89		1.03	57.34	0.67		2.48	65.8	7.66		1.03	57.34	4.69		2.48	65.8	4.31
	2.49	64.86	7.085		2.49	64.86	27.21		2.47	66.74	28.111		2.3	73.32	8.947						2.42	71.44	1.28		2.54	60.16	0.26		2.45	68.62	5.69		2.54	60.16	5.35		2.45	68.62	4.29
	2.46	67.68	5.885		2.46	67.68	24.48		2.44	69.56	26.666		2.27	76.14	6.526						2.39	74.26	0.83						2.42	71.44	4.16		2.51	62.98	4.71		2.42	71.44	4.22
	2.43	70.5	4.37		2.43	70.5	22.166		2.41	72.38	24.665		2.24	78.96	4.239						2.36	77.08	0.56						2.39	74.26	2.4		2.48	65.8	4.99		2.39	74.26	3.71
	2.4	73.32	3.975		2.4	73.32	18.251		2.38	75.2	21.911		2.21	81.78	1.671														2.36	77.08	1.4		2.45	68.62	4.61		2.36		2.09
	2.37	76.14	2.207		2.37	76.14	16.803		2.35	78.02	19.574		2.18	84.6	0.164														2.33	79.9	0.52		2.42	71.44	4.5		2.33		0.12
	2.34	78.96	1.079		2.34	78.96	14.847		2.32	80.84	16.514																						2.39	74.26	4.27
					2.31	81.78	9.657		2.29	83.66	13.396																						2.36	77.08	4.13
					2.28	84.6	7.013		2.26	86.48	6.856																						2.33	79.9	4.51
					2.25	87.42	4.765		2.23	89.3	0.898																						2.3	82.72	4.35
																																	2.27	85.54	3.9
																																	2.24	88.36	3.39
																																	2.21	91.18	2.42
																																	2.18	94	1.62
																																	2.15	96.82	0.83
	VM				VI				VL				RF				BFsh				BFlh				SM				ST				2.12	99.64	0.46		Gracillis
Sum CSA			445.674				522.256				596.227				183.527				84.4				157.75				156.36				149.68		Sartorius						88.41
Muscle Volume (cm3)			668.511				783.384				894.341				275.291				126.6				236.625				234.54				224.52				138.53				132.615
ACSA			34.896				30.347				34.561				13.45				9.06				12.9				12.57				10.07				207.795				5.1
ACSA location (%Femur Length)			25.38				59.22				55.46				56.4				20.68				43.24				29.14				40.42				5.35				46.06
																																			60.16
		Muscle Volume	ACSA	ACSA LOCI
	VM	668.511	34.896	25.38
	VI	783.384	30.347	59.22
	VL	894.341	34.561	55.46
	RF	275.291	13.45	56.4
	BFsh	126.6	9.06	20.68
	BFlh	236.625	12.9	43.24
	SM	234.54	12.57	29.14
	ST	224.52	10.07	40.42
	Sar	207.795	5.35	60.16
	Grac	132.615	5.1	46.06

## Sheet: HKIM
HKIM
Knee Joint Space	1.62	56
Greater Trochanter	2.15	45
Overlap	1.06=2.55	101
Total No of Slices	101
Femur Length	50.5	cm	0.99	2.97
	VM				VI				VL				RF				BFsh				BFlh				SM				ST				Sartorius				Gracillis
	Slice No	% Femur Length	CSA (cm2)		Slice No	% Femur Length	CSA (cm2)		Slice No	% Femur Length	CSA (cm2)		Slice No	% Femur Length	CSA (cm2)		Slice No	% Femur Length	CSA (cm2)		Slice No	% Femur Length	CSA (cm2)		Slice No	% Femur Length	CSA (cm2)		Slice No	% Femur Length	CSA (cm2)		Slice No	% Femur Length	CSA (cm2)		Slice No	% Femur Length	CSA (cm2)
																	1.62	0	0.75		1.5	11.88	0.54										1.62	0	0.41		1.53	8.91	0.05
	1.54	7.92	4.664		1.51	10.89	2.782		1.45	16.83	2.418		1.39	22.77	0.082		1.59	2.97	1.71		1.47	14.85	1.6		1.56	5.94	1.23		1.5	11.88	0.85		1.59	2.97	0.81		1.5	11.88	0.23
	1.51	10.89	11.772		1.48	13.86	5.229		1.42	19.8	6.334		1.36	25.74	1.016		1.56	5.94	3.23		1.44	17.82	2.96		1.53	8.91	4.37		1.47	14.85	1.59		1.56	5.94	1.54		1.47	14.85	0.69
	1.48	13.86	17.187		1.45	16.83	10.071		1.39	22.77	11.152		1.33	28.71	2.175		1.53	8.91	4.64		1.41	20.79	4.79		1.5	11.88	7.85		1.44	17.82	2.7		1.53	8.91	2.93		1.44	17.82	1.32
	1.45	16.83	22.095		1.42	19.8	10.245		1.36	25.74	14.817		1.3	31.68	3.586		1.5	11.88	5.98		1.38	23.76	6.31		1.47	14.85	10.35		1.41	20.79	5.61		1.5	11.88	2.34		1.41	20.79	1.7
	1.42	19.8	24.091		1.39	22.77	10.669		1.33	28.71	17.909		1.27	34.65	5.276		1.47	14.85	7.55		1.35	26.73	9.24		1.44	17.82	11.44		1.38	23.76	7.37		1.47	14.85	2.45		1.38	23.76	2.18
	1.39	22.77	24.756		1.36	25.74	11.372		1.3	31.68	20.705		1.24	37.62	6.604		1.44	17.82	8.73		1.32	29.7	11.09		1.41	20.79	9.99		1.35	26.73	7.98		1.44	17.82	2.53		1.35	26.73	2.67
	1.36	25.74	22.567		1.33	28.71	12.889		1.27	34.65	22.33		1.21	40.59	7.537		1.41	20.79	8.83		1.29	32.67	11.3		1.38	23.76	10.27		1.32	29.7	8.54		1.41	20.79	2.65		1.32	29.7	3.27
	1.33	28.71	25.246		1.3	31.68	14.308		1.24	37.62	23.405		1.18	43.56	8.003		1.38	23.76	9.1		1.26	35.64	12.8		1.35	26.73	11.06		1.29	32.67	8.33		1.38	23.76	2.83		1.29	32.67	3.51
	1.3	31.68	22.986		1.27	34.65	16.684		1.21	40.59	25.834		1.15	46.53	8.503		1.35	26.73	7.01		1.23	38.61	11.89		1.32	29.7	10.94		1.26	35.64	8.76		1.35	26.73	3.91		1.26	35.64	3.96
	1.27	34.65	20.494		1.24	37.62	19.058		1.18	43.56	27.768		1.12	49.5	9.366		1.32	29.7	5.97		1.2	41.58	9.85		1.29	32.67	10.14		1.23	38.61	10.6		1.32	29.7	3.15		1.23	38.61	4.56
	1.24	37.62	16.955		1.21	40.59	20.719		1.15	46.53	28.326		1.09	52.47	10.157		1.29	32.67	5.52		1.17	44.55	9.78		1.26	35.64	8.52		1.2	41.58	12.84		1.29	32.67	3.08		1.2	41.58	4.54
	1.21	40.59	14.36		1.18	43.56	22.327		1.12	49.5	30.44		1.06	55.44	10.913		1.26	35.64	4.61		1.14	47.52	9.66		1.23	38.61	9.19		1.17	44.55	12.54		1.26	35.64	3.03		1.17	44.55	5.18
	1.18	43.56	11.842		1.15	46.53	23.674		1.09	52.47	31.137		2.49	58.41	11.467		1.23	38.61	3.3		1.11	50.49	8.98		1.2	41.58	8.2		1.14	47.52	12.79		1.23	38.61	3.08		1.14	47.52	4.22
	1.15	46.53	10.144		1.12	49.5	23.103		1.06	55.44	30.002		2.46	61.38	11.952		1.2	41.58	2.53		1.08	53.46	9.98		1.17	44.55	7.11		1.11	50.49	12.71		1.2	41.58	3.13		1.11	50.49	4.02
	1.12	49.5	9.729		1.09	52.47	23.032		2.49	58.41	27.537		2.43	64.35	11.956		1.17	44.55	2.03		1.05	56.43	9.29		1.14	47.52	5.47		1.08	53.46	11.48		1.17	44.55	3.13		1.08	53.46	3.78
	1.09	52.47	8.59		1.06	55.44	22.989		2.46	61.38	25.973		2.4	67.32	11.457		1.14	47.52	1.55		1.02	59.4	5.05		1.11	50.49	3.4		1.05	56.43	9.54		1.14	47.52	3.13		1.05	56.43	3.64
	1.06	55.44	7.394		2.49	58.41	22.471		2.43	64.35	24.256		2.37	70.29	11.113		1.11	50.49	0.94		2.48	62.37	4.27		1.08	53.46	1.71		1.02	59.4	8.53		1.11	50.49	3.26		1.02	59.4	3.61
	2.49	58.41	7.125		2.46	61.38	20.326		2.4	67.32	23.618		2.34	73.26	10.84			53.46			2.45	65.34	2.59		1.05	56.43	1.21		2.48	62.37	7.8		1.08	53.46	3.34		2.48	62.37	3.78
	2.46	61.38	6.005		2.43	64.35	17.855		2.37	70.29	22.084		2.31	76.23	10.301			56.43			2.42	68.31	1.27		1.02	59.4	0.47		2.45	65.34	5.65		1.05	56.43	3.12		2.45	65.34	3.65
	2.43	64.35	5.564		2.4	67.32	14.76		2.34	73.26	17.93		2.28	79.2	9.409			59.4			2.39	71.28	0.41		2.48	62.37	0.38		2.42	68.31	3.86		1.02	59.4	2.98		2.42	68.31	3.46
	2.4	67.32	4.442		2.37	70.29	10.785		2.31	76.23	14.053		2.25	82.17	7.417			62.37			2.36	74.25	0.25			65.34			2.39	71.28	2.5		2.48	62.37	3.43		2.39	71.28	2.96
	2.37	70.29	3.553		2.34	73.26	9.554		2.28	79.2	8.633		2.22	85.14	4.833			65.34				77.22				68.31			2.36	74.25	1.65		2.45	65.34	3.72		2.36	74.25	1.79
	2.34	73.26	1.807		2.31	76.23	8.495		2.25	82.17	4.408		2.19	88.11	1.74			68.31				80.19				71.28			2.33	77.22	0.56		2.42	68.31	3.35		2.33	77.22	0.29
	2.31	76.23	0.408		2.28	79.2	5.724		2.22	85.14	0.435		2.16	91.08	0.106											74.25				80.19			2.39	71.28	3.03
					2.25		2.914																										2.36	74.25	3.12
					2.22		0.358																										2.33	77.22	3.24
																																	2.3	80.19	3.1
																																	2.27	83.16	3.09
																																	2.24	86.13	3.1
																																	2.21	89.1	3.11
																																	2.18	92.07	2.74
																																	2.15	95.04	2.51
																																	2.12	98.01	1.72
																																	2.09	100.98	1.44
	VM				VI				VL				RF				BFsh				BFlh				SM				ST				Sartorius				Gracillis
Sum CSA			303.776				362.393				461.504				175.809				83.98				143.9				133.3				164.78				97.12				69.06
Muscle Volume (cm3)			455.664				543.59				692.256				263.713				125.97				215.85				199.95				247.17				145.68				103.59
ACSA			25.246				23.674				31.137				11.956				9.1				12.8				11.44				12.84				3.91				5.18
ACSA location (%Femur Length)			28.71				46.53				52.47				64.35				23.76				35.64				17.82				41.58				26.73				44.55
		Muscle Volume	ACSA	ACSA LOCI
	VM	455.664	25.246	28.71
	VI	543.59	23.674	46.53
	VL	692.256	31.137	52.47
	RF	263.713	11.956	64.35
	BFsh	125.97	9.1	23.76
	BFlh	215.85	12.8	35.64
	SM	199.95	11.44	17.82
	ST	247.17	12.84	41.58
	Sar	145.68	3.91	26.73
	Grac	103.59	5.18	44.55

## Sheet: JBUC
JBUC
Knee Joint Space	1.52	50
Greater Trochanter	2.14	41
Overlap	1.02=2.55
Total No of Slices	91
Femur Length	45.5	cm	1.1	3.3
	VM				VI				VL				RF				BFsh				BFlh				SM				ST				Sartorius				Gracillis
	Slice No	% Femur Length	CSA (cm2)		Slice No	% Femur Length	CSA (cm2)		Slice No	% Femur Length	CSA (cm2)		Slice No	% Femur Length	CSA (cm2)		Slice No	% Femur Length	CSA (cm2)		Slice No	% Femur Length	CSA (cm2)		Slice No	% Femur Length	CSA (cm2)		Slice No	% Femur Length	CSA (cm2)		Slice No	% Femur Length	CSA (cm2)		Slice No	% Femur Length	CSA (cm2)
																																	1.53	-1.1	0.24		1.35	18.7	0.04
	1.46	6.6	2.336		1.38	15.4	2.262		1.29	25.3	3.744		1.21	34.1	1.292		1.53	-1.1	0.05		1.35	18.7	0.35		1.44	8.8	0.78		1.26	28.6	0.12		1.5	2.2	0.78		1.32	22	0.28
	1.43	9.9	8.783		1.35	18.7	5.369		1.26	28.6	8.145		1.18	37.4	2.269		1.5	2.2	0.81		1.32	22	0.89		1.41	12.1	4.2		1.23	31.9	0.69		1.47	5.5	1.74		1.29	25.3	0.96
	1.4	13.2	15.918		1.32	22	9.223		1.23	31.9	12.218		1.15	40.7	3.571		1.47	5.5	1.29		1.29	25.3	2.4		1.38	15.4	8.93		1.2	35.2	1.7		1.44	8.8	2.71		1.26	28.6	1.35
	1.37	16.5	21.24		1.29	25.3	9.521		1.2	35.2	15.438		1.12	44	4.95		1.44	8.8	2.61		1.26	28.6	4.16		1.35	18.7	11.82		1.17	38.5	3.98		1.41	12.1	3.19		1.23	31.9	2.03
	1.34	19.8	23.705		1.26	28.6	9.804		1.17	38.5	18.484		1.09	47.3	5.203		1.41	12.1	4.01		1.23	31.9	6.93		1.32	22	13.34		1.14	41.8	5.84		1.38	15.4	3.18		1.2	35.2	2.6
	1.31	23.1	24.551		1.23	31.9	11.004		1.14	41.8	22.011		1.06	50.6	6.445		1.38	15.4	5.25		1.2	35.2	8.91		1.29	25.3	12.73		1.11	45.1	7.56		1.35	18.7	3.04		1.17	38.5	2.93
	1.28	26.4	25.427		1.2	35.2	12.484		1.11	45.1	24.183		1.03	53.9	6.872		1.35	18.7	6.17		1.17	38.5	10.71		1.26	28.6	12.18		1.29	48.4	8.77		1.32	22	3.05		1.14	41.8	3.45
	1.25	29.7	24.024		1.17	38.5	13.814		1.08	48.4	26.043		2.56	57.2	9.617		1.32	22	7.01		1.14	41.8	11.28		1.23	31.9	11.09		1.26	51.7	10.43		1.29	25.3	3.06		1.11	45.1	3.81
	1.22	33	24.025		1.14	41.8	15.359		1.05	51.7	28.271		2.53	60.5	11.159		1.29	25.3	7.5		1.11	45.1	11.74		1.2	35.2	10.69		1.23	55	11.06		1.26	28.6	3.51		1.08	48.4	4.38
	1.19	36.3	22.364		1.11	45.1	16.906		1.02	55	31.829		2.5	63.8	12.02		1.26	28.6	7.49		1.08	48.4	11.4		1.17	38.5	10.46		1.2	58.3	10.5		1.23	31.9	3.39		1.05	51.7	5.1
	1.16	39.6	19.089		1.08	48.4	19.186		2.55	58.3	33.048		2.47	67.1	12.363		1.23	31.9	7.63		1.05	51.7	10.65		1.14	41.8	9.06		1.17	61.6	8.75		1.2	35.2	3.45		1.02	55	5.52
	1.13	42.9	16.784		1.05	51.7	19.533		2.52	61.6	32.829		2.44	70.4	11.936		1.2	35.2	6.05		1.02	55	10.22		1.11	45.1	8.56		1.14	64.9	8.51		1.17	38.5	3.7		2.52	58.3	5.61
	1.1	46.2	15.333		1.02	55	21.524		2.49	64.9	30.583		2.41	73.7	10.479		1.17	38.5	4.4		2.52	58.3	5.58		1.08	48.4	7.06		1.11	68.2	6.79		1.14	41.8	3.39		2.49	61.6	5.31
	1.07	49.5	13.009		2.55	58.3	27.57		2.46	68.2	27.311		2.38	77	9.729		1.14	41.8	4.73		2.49	61.6	4.67		1.05	51.7	5.69		1.08	71.5	5.3		1.11	45.1	3.65		2.46	64.9	5.43
	2.55	52.8	6.105		2.52	61.6	24.304		2.43	71.5	25.121		2.35	80.3	9.379		1.11	45.1	3.03		2.46	64.9	2.86		1.02	55	2.96		1.05	74.8	3.32		1.08	48.4	3.61		2.43	68.2	5.24
	2.52	56.1	5.297		2.49	64.9	23.082		2.4	74.8	25.486		2.32	83.6	8.99		1.08	48.4	2.5		2.43	68.2	1.91		2.52	58.3	1.75		1.02	78.1	1.14		1.05	51.7	3.97		2.4	71.5	5
	2.49	59.4	4.962		2.46	68.2	22.166		2.37	78.1	22.129		2.29	86.9	8.896		1.05	51.7	1.6		2.4	71.5	0.94		2.49	61.6	0.95			81.4			1.02	55	3.45		2.37	74.8	4.69
	2.46	62.7	4.374		2.43	71.5	20.022		2.34	81.4	18.947		2.26	90.2	7.081			55			2.37	74.8	0.56			64.9				84.7			2.49	58.3	3.12		2.34	78.1	3.44
	2.43	66	4.039		2.4	74.8	15.612		2.31	84.7	10.452		2.23	93.5	5.125			58.3				78.1				68.2				88			2.46	61.6	3.39		2.31	81.4	2.34
	2.4	69.3	3.132		2.37	78.1	15.302		2.28	88	7.302		2.2	96.8	2.719			61.6				81.4				71.5				91.3			2.43	64.9	3.15			84.7
	2.37	72.6	2.152		2.34	81.4	12.485		2.25	91.3	4.575			100.1				64.9				84.7				74.8				94.6			2.4	68.2	3.14			88
	2.34	75.9	0.805		2.31	84.7	11.178		2.22	94.6	0.658			103.4				68.2				88				78.1				97.9			2.37	71.5	2.84			91.3
		79.2			2.28	88	5.421			97.9				106.7				71.5				91.3				81.4				101.2			2.34	74.8	3.02			94.6
		82.5				91.3				101.2				110				74.8				94.6				84.7				104.5			2.31	78.1	2.99
																																	2.28	81.4	2.52
																																	2.25	84.7	2.71
																																	2.22	88	2.38
																																	2.19	91.3	1.55
																																	2.16	94.6	0.54
																																	2.13	97.9	0.17
	VM				VI				VL				RF				BFsh				BFlh				SM				ST				Sartorius				Gracillis
Sum CSA			287.454				343.131				428.807				150.095				72.13				106.16				132.25				94.46				84.39				69.51
Muscle Volume (cm3)			431.181				514.697				643.211				225.142				108.195				159.24				198.375				141.69				126.585				104.265
ACSA			25.427				27.57				33.048				12.363				7.63				11.74				13.34				11.06				3.97				5.61
ACSA location (%Femur Length)			26.4				58.3				58.3				67.1				31.9				45.1				22				55				51.7				58.3
		Muscle Volume	ACSA	ACSA LOCI
	VM	431.181	25.427	26.4
	VI	514.697	27.57	58.3
	VL	643.211	33.048	58.3
	RF	225.142	12.363	67.1
	BFsh	108.195	7.63	31.9
	BFlh	159.24	11.74	45.1
	SM	198.375	13.34	22
	ST	141.69	11.06	55
	Sar	126.585	3.97	51.7
	Grac	104.265	5.61	58.3

[truncated: 22 more sheets: JEMM, JHAR, JJEN, JSAN, LMAX, MALC, MARN, MATL, MELI, MFIF, MLAW, MNIC, MTRA, MTOO, NMCK, NPAR, PAND, RBUM, SWIL, TKIN …]
