# Supplementary material for: Sex differences in muscle morphology of the knee flexors and knee extensors
Source: PLoS One. 2018 Jan 23;13(1):e0190903. doi: 10.1371/journal.pone.0190903 (PMC5779647; doi:10.1371/journal.pone.0190903)
Supplement: S2 File — (XLSX) [file pone.0190903.s002.xlsx]

## Sheet: ACAG
ACAG
Knee Joint Space	1.63	61
Greater Trochanter	2.22	33
Overlap	1.02	2.55		2.64
Total No of Slices	94
Femur Length	47	cm	1.06	3.18
	VM				VI				VL				RF				BFsh				BFlh				SM				ST				Sartorius				Gracillis
	Slice No	% Femur Length	CSA (cm2)		Slice No	% Femur Length	CSA (cm2)		Slice No	% Femur Length	CSA (cm2)		Slice No	% Femur Length	CSA (cm2)		Slice No	% Femur Length	CSA (cm2)		Slice No	% Femur Length	CSA (cm2)		Slice No	% Femur Length	CSA (cm2)		Slice No	% Femur Length	CSA (cm2)		Slice No	% Femur Length	CSA (cm2)		Slice No	% Femur Length	CSA (cm2)
	1.53	10.6	1.087		1.49	14.84	0.911		1.4	24.38	2.813		1.3	34.98	0.646		1.63	0	0.08		1.48	15.9	0.13		1.57	6.36	0.16		1.42	22.26	0.07		1.63	0	0.16		1.48	15.9	0.1
	1.5	13.78	5.001		1.46	18.02	4.031		1.37	27.56	5.069		1.27	38.16	1.52		1.6	3.18	0.22		1.45	19.08	0.47		1.54	9.54	1.65		1.39	25.44	0.39		1.6	3.18	0.5		1.45	19.08	0.32
	1.47	16.96	9.396		1.43	21.2	6.551		1.34	30.74	8.765		1.24	41.34	2.946		1.57	6.36	0.58		1.42	22.26	1.45		1.51	12.72	4.89		1.36	28.62	0.9		1.57	6.36	0.87		1.42	22.26	0.68
	1.44	20.14	13.046		1.4	24.38	8.291		1.31	33.92	12.536		1.21	44.52	4.461		1.54	9.54	1.22		1.39	25.44	2.91		1.48	15.9	7.8		1.33	31.8	1.89		1.54	9.54	1.26		1.39	25.44	0.97
	1.41	23.32	15.091		1.37	27.56	9.421		1.28	37.1	16.133		1.18	47.7	5.605		1.51	12.72	1.99		1.36	28.62	5.24		1.45	19.08	9.55		1.3	34.98	2.79		1.51	12.72	1.63		1.36	28.62	1.29
	1.38	26.5	16.199		1.34	30.74	10.675		1.25	40.28	18.702		1.15	50.88	6.107		1.48	15.9	2.77		1.33	31.8	7.22		1.42	22.26	10.61		1.27	38.16	3.9		1.48	15.9	1.82		1.33	31.8	1.7
	1.35	29.68	16.504		1.31	33.92	12.206		1.22	43.46	20.757		1.12	54.06	6.715		1.45	19.08	3.65		1.3	34.98	8.08		1.39	25.44	11.19		1.24	41.34	5.33		1.45	19.08	2.01		1.3	34.98	2.13
	1.32	32.86	16.371		1.28	37.1	12.758		1.19	46.64	22.461		1.09	57.24	7.378		1.42	22.26	4.43		1.27	38.16	9.27		1.36	28.62	11.38		1.21	44.52	6.09		1.42	22.26	1.81		1.27	38.16	2.33
	1.29	36.04	15.136		1.25	40.28	14.527		1.16	49.82	23.037		1.06	60.42	8.486		1.39	25.44	4.26		1.24	41.34	8.73		1.33	31.8	11.69		1.18	47.7	6.24		1.39	25.44	1.88		1.24	41.34	2.55
	1.26	39.22	13.118		1.22	43.46	15.687		1.13	53	23.003		1.03	63.6	8.721		1.36	28.62	3.9		1.21	44.52	8.8		1.3	34.98	11.71		1.15	50.88	6.02		1.36	28.62	1.82		1.21	44.52	2.77
	1.23	42.4	11.574		1.19	46.64	16.414		1.1	56.18	24.9		2.53	66.78	11.864		1.33	31.8	3.74		1.18	47.7	7.84		1.27	38.16	10.27		1.12	54.06	6.98		1.33	31.8	1.96		1.18	47.7	2.75
	1.2	45.58	10.455		1.16	49.82	17.486		1.07	59.36	27.884		2.5	69.96	11.034		1.3	34.98	2.95		1.15	50.88	6.47		1.24	41.34	9.87		1.09	57.24	7.23		1.3	34.98	2.27		1.15	50.88	2.38
	1.17	48.76	9.543		1.13	53	17.332		1.04	62.54	25.082		2.47	73.14	11.593		1.27	38.16	2.74		1.12	54.06	5.3		1.21	44.52	8.1		1.06	60.42	7.18		1.27	38.16	2.36		1.12	54.06	2.51
	1.14	51.94	8.588		1.1	56.18	14.683		1.01	65.72	23.767		2.44	76.32	11.409		1.24	41.34	2.44		1.09	57.24	3.59		1.18	47.7	5.6		1.03	63.6	6.47		1.24	41.34	2.15		1.09	57.24	2.69
	1.11	55.12	7.32		1.07	59.36	12.641		2.51	68.9	24.24		2.41	79.5	10.939		1.21	44.52	2.18		1.06	60.42	2.24		1.15	50.88	3.27		2.53	66.78	6.09		1.21	44.52	2.21		1.06	60.42	2.66
	1.08	58.3	6.466		1.04	62.54	13.408		2.48	72.08	21.696		2.38	82.68	10.232		1.18	47.7	1.02		1.03	63.6	1.68		1.12	54.06	2.58		2.5	69.96	5.69		1.18	47.7	1.97		1.03	63.6	2.64
	1.05	61.48	4.574		1.01	65.72	12.656		2.45	75.26	20.993		2.35	85.86	8.768		1.15	50.88	0.58		2.53	66.78	0.72		1.09	57.24	0.99		2.47	73.14	4.87		1.15	50.88	2.16		2.53	66.78	2.41
	1.02	64.66	3.508		2.51	68.9	11.413		2.42	78.44	17.698		2.32	89.04	6.235														2.44	76.32	4.19		1.12	54.06	2.18		2.5	69.96	2.38
	2.52	67.84	3.513		2.48	72.08	10.339		2.39	81.62	12.695		2.29	92.22	3.448														2.41	79.5	2.72		1.09	57.24	2.02		2.47	73.14	2.29
	2.49	71.02	1.624		2.45	75.26	6.261		2.36	84.8	8.099		2.26	95.4	1.277														2.38	82.68	1.35		1.06	60.42	2.12		2.44	76.32	1.49
	2.46	74.2	0.799		2.42	78.44	3.041		2.33	87.98	3.738																		2.35	85.86	0.17		1.03	63.6	2.07		2.41	79.5	0.23
	2.43	77.38	0.252		2.39	81.62	2.729																										2.53	66.78	2.05
					2.36	84.8	1.864																										2.5	69.96	2.12
																																	2.47	73.14	1.99
																																	2.44	76.32	2.08
																																	2.41	79.5	1.85
																																	2.38	82.68	2.04
																																	2.35	85.86	1.8
																																	2.32	89.04	1.81
																																	2.29	92.22	1.8
																																	2.26	95.4	1.6
	VM				VI				VL				RF				BFsh				BFlh				SM				ST				2.23	98.58	1.21		Gracillis
Sum CSA			189.165				235.325				364.068				139.384				38.75				80.14				121.31				86.56		2.2	101.76	0.68				38.85
Muscle Volume (cm3)			283.748				352.987				546.102				209.076				58.125				120.21				181.965				129.84		2.17	104.94	0.27				58.275
ACSA			16.504				17.486				27.884				11.864				4.43				9.27				11.71				7.23								2.77
ACSA location (%Femur Length)			29.68				49.82				59.36				66.78				22.26				38.16				34.98				57.24		Sartorius						44.52
																																			54.11
																																			81.165
		Muscle Volume	ACSA	ACSA LOCI																															2.36
	VM	283.748	16.504	29.68																															38.16
	VI	352.987	17.486	49.82
	VL	546.102	27.884	59.36
	RF	209.076	11.864	66.78
	BFsh	58.125	4.43	22.26
	BFlh	120.21	9.27	38.16
	SM	181.965	11.71	34.98
	ST	129.84	7.23	57.24
	Sar	81.165	2.36	38.16
	Grac	58.275	2.77	44.52

## Sheet: ACHA
ACHA
Knee Joint Space	1.61	56
Greater Trochanter	2.21	40
Overlap	1.04	2.61		2.64
Total No of Slices	96
Femur Length	48	cm	1.04	3.12
	VM				VI				VL				RF				BFsh				BFlh				SM				ST				Sartorius				Gracillis
	Slice No	% Femur Length	CSA (cm2)		Slice No	% Femur Length	CSA (cm2)		Slice No	% Femur Length	CSA (cm2)		Slice No	% Femur Length	CSA (cm2)		Slice No	% Femur Length	CSA (cm2)		Slice No	% Femur Length	CSA (cm2)		Slice No	% Femur Length	CSA (cm2)		Slice No	% Femur Length	CSA (cm2)		Slice No	% Femur Length	CSA (cm2)		Slice No	% Femur Length	CSA (cm2)
	1.61	0	1.548		1.55	6.24	0.916		1.49	12.48	1.728		1.42	19.76	0.647		1.69	-7.28	0.08		1.6	2.08	0.09		1.69	-7.28	0.66		1.51	11.44	0.09		1.66	-4.16	0.06		1.54	8.32	0.11
	1.58	3.12	8.095		1.52	9.36	3.865		1.46	15.6	5.237		1.39	22.88	1.565		1.66	-4.16	0.53		1.57	5.2	0.1		1.66	-4.16	1.88		1.48	14.56	0.22		1.63	-1.04	0.35		1.51	11.44	0.3
	1.55	6.24	14.421		1.49	12.48	7.761		1.43	18.72	7.739		1.36	26	2.661		1.63	-1.04	1.2		1.54	8.32	0.44		1.63	-1.04	4.89		1.45	17.68	0.9		1.6	2.08	1.13		1.48	14.56	0.66
	1.52	9.36	18.923		1.46	15.6	10.599		1.4	21.84	10.26		1.33	29.12	3.51		1.6	2.08	1.76		1.51	11.44	0.88		1.6	2.08	7.65		1.42	20.8	1.95		1.57	5.2	1.57		1.45	17.68	0.99
	1.49	12.48	21.419		1.43	18.72	12.391		1.37	24.96	13.646		1.3	32.24	4.729		1.57	5.2	3.42		1.48	14.56	2.46		1.57	5.2	10.27		1.39	23.92	3.05		1.54	8.32	1.65		1.42	20.8	1.32
	1.46	15.6	22.576		1.4	21.84	13.6		1.34	28.08	15.756		1.27	35.36	5.286		1.54	8.32	4.32		1.45	17.68	4.32		1.54	8.32	11.51		1.36	27.04	4.44		1.51	11.44	1.85		1.39	23.92	1.64
	1.43	18.72	21.115		1.37	24.96	14.725		1.31	31.2	18.202		1.24	38.48	6.711		1.51	11.44	5.9		1.42	20.8	6.94		1.51	11.44	12.37		1.33	30.16	5.67		1.48	14.56	1.86		1.36	27.04	2.16
	1.4	21.84	21.725		1.34	28.08	16.326		1.28	34.32	20.911		1.21	41.6	7.176		1.48	14.56	6.71		1.39	23.92	9.53		1.48	14.56	12.5		1.3	33.28	7.04		1.45	17.68	1.96		1.33	30.16	2.78
	1.37	24.96	21.376		1.31	31.2	18.069		1.25	37.44	22.896		1.18	44.72	8.249		1.45	17.68	7.22		1.36	27.04	10.83		1.45	17.68	13.49		1.27	36.4	7.56		1.42	20.8	1.99		1.3	33.28	2.83
	1.34	28.08	19.714		1.28	34.32	19.716		1.22	40.56	24.3		1.15	47.84	9.233		1.42	20.8	6.46		1.33	30.16	12.24		1.42	20.8	13.22		1.24	39.52	8.45		1.39	23.92	2.03		1.27	36.4	3.4
	1.31	31.2	18.308		1.25	37.44	20.988		1.19	43.68	24.247		1.12	50.96	9.745		1.39	23.92	6.37		1.3	33.28	12.51		1.39	23.92	12.02		1.21	42.64	9.22		1.36	27.04	2.23		1.24	39.52	3.3
	1.28	34.32	17.343		1.22	40.56	22.292		1.16	46.8	26.242		1.09	54.08	10.211		1.36	27.04	5.07		1.27	36.4	12.66		1.36	27.04	10.86		1.18	45.76	9.59		1.33	30.16	2.25		1.21	42.64	3.5
	1.25	37.44	15.655		1.19	43.68	22.832		1.13	49.92	25.516		1.06	57.2	10.424		1.33	30.16	3.82		1.24	39.52	11.35		1.33	30.16	8.78		1.15	48.88	9.55		1.3	33.28	2.06		1.18	45.76	3.02
	1.22	40.56	13.477		1.16	46.8	23.417		1.1	53.04	29.538		2.6	60.32	12.067		1.3	33.28	3.5		1.21	42.64	10.3		1.3	33.28	7.7		1.12	52	9.74		1.27	36.4	2.32		1.15	48.88	3.12
	1.19	43.68	10.703		1.13	49.92	23.798		1.07	56.16	30.47		2.57	63.44	11.987		1.27	36.4	3.11		1.18	45.76	9.59		1.27	36.4	5.73		1.09	55.12	8.87		1.24	39.52	2.11		1.12	52	2.96
	1.16	46.8	9.41		1.1	53.04	19.755		2.58	59.28	27.123		2.54	66.56	10.934		1.24	39.52	2.36		1.15	48.88	8.76		1.24	39.52	3.43		1.06	58.24	7.62		1.21	42.64	2.43		1.09	55.12	2.98
	1.13	49.92	8.258		1.07	56.16	17.379		2.55	62.4	27.359		2.51	69.68	10.218		1.21	42.64	1.47		1.12	52	6.83		1.21	42.64	1.62		1.03	61.36	5.52		1.18	45.76	1.99		1.06	58.24	2.66
	1.1	53.04	5.881		1.04	59.28	14.98		2.52	65.52	25.524		2.48	72.8	9.156		1.18	45.76	0.88		1.09	55.12	5.24		1.18	45.76	0.41		2.57	64.48	5.2		1.15	48.88	2.05		1.03	61.36	2.43
	1.07	56.16	5.26		2.58	62.4	11.857		2.49	68.64	22.738		2.45	75.92	8.867						1.06	58.24	2.54						2.54	67.6	4.16		1.12	52	2.09		2.57	64.48	3.07
	2.61	59.28	4.685		2.55	65.52	9.714		2.46	71.76	19.839		2.42	79.04	6.915						1.03	61.36	1.97						2.51	70.72	3.09		1.09	55.12	1.86		2.54	67.6	1.84
	2.58	62.4	3.109		2.52	68.64	4.478		2.43	74.88	15.9		2.39	82.16	4.213						2.57	64.48	1.15						2.48	73.84	1.52		1.06	58.24	1.9		2.51	70.72	0.63
	2.55	65.52	2.68		2.49	71.76	4.332		2.4	78	12.342		2.36	85.28	2.015						2.54	67.6	0.72										1.03	61.36	1.86
	2.52	68.64	2.21		2.46	74.88	2.743		2.37	81.12	6.203																						2.57	64.48	2.07
	2.49	71.76	0.711		2.43	78	1.183																										2.54	67.6	2.16
																																	2.51	70.72	2.18
																																	2.48	73.84	2.07
																																	2.45	76.96	1.82
																																	2.42	80.08	1.79
																																	2.39	83.2	1.98
																																	2.36	86.32	1.93
																																	2.33	89.44	1.87
																																	2.3	92.56	1.31
	VM				VI				VL				RF				BFsh				BFlh				SM				ST				2.27	95.68	0.7		Gracillis
Sum CSA			288.602				317.716				433.716				156.519				64.18				131.45				138.99				113.45		2.24	98.8	0.08				44.63
Muscle Volume (cm3)			432.903				476.574				650.574				234.778				96.27				197.175				208.485				170.175		Sartorius						66.945
ACSA			22.576				23.798				30.47				12.067				7.22				12.66				13.49				9.74				59.56				3.5
ACSA location (%Femur Length)			15.6				49.92				56.16				60.32				17.68				36.4				17.68				52				89.34				42.64
																																			2.43
																																			42.64
		Muscle Volume	ACSA	ACSA LOCI
	VM	432.903	22.576	15.6
	VI	476.574	23.798	49.92
	VL	650.574	30.47	56.16
	RF	234.778	12.067	60.32
	BFsh	96.27	7.22	17.68
	BFlh	197.175	12.66	36.4
	SM	208.485	13.49	17.68
	ST	170.175	9.74	52
	Sar	89.34	2.43	42.64
	Grac	66.945	3.5	42.64

## Sheet: AKAM
AKAM
Knee Joint Space	1.58	55
Greater Trochanter	2.24	34
Overlap	1.03	2.58		2.64
Total No of Slices	89
Femur Length	44.5	cm	1.12	3.36
	VM				VI				VL				RF				BFsh				BFlh				SM				ST				Sartorius				Gracillis
	Slice No	% Femur Length	CSA (cm2)		Slice No	% Femur Length	CSA (cm2)		Slice No	% Femur Length	CSA (cm2)		Slice No	% Femur Length	CSA (cm2)		Slice No	% Femur Length	CSA (cm2)		Slice No	% Femur Length	CSA (cm2)		Slice No	% Femur Length	CSA (cm2)		Slice No	% Femur Length	CSA (cm2)		Slice No	% Femur Length	CSA (cm2)		Slice No	% Femur Length	CSA (cm2)
	1.51	7.84	1.603		1.47	12.32	1.833		1.41	19.04	2.015		1.34	26.88	0.455		1.57	1.12	0.04		1.42	17.92	0.17		1.55	3.36	0.45		1.49	10.08	0.03		1.64	-6.72	0.012		1.52	6.72	0.03
	1.48	11.2	7.63		1.44	15.68	3.292		1.38	22.4	4.966		1.31	30.24	1.266		1.54	4.48	0.24		1.39	21.28	0.86		1.52	6.72	1.87		1.46	13.44	0.41		1.61	-3.36	0.23		1.49	10.08	0.08
	1.45	14.56	12.841		1.41	19.04	6.52		1.35	25.76	7.512		1.28	33.6	1.806		1.51	7.84	0.49		1.36	24.64	1.81		1.49	10.08	3.65		1.43	16.8	0.58		1.58	0	0.38		1.46	13.44	0.21
	1.42	17.92	17.405		1.38	22.4	7.486		1.32	29.12	9.932		1.25	36.96	2.843		1.48	11.2	1.1		1.33	28	3.2		1.46	13.44	5.9		1.4	20.16	1.19		1.55	3.36	0.64		1.43	16.8	0.54
	1.39	21.28	19.322		1.35	25.76	8.454		1.29	32.48	11.909		1.22	40.32	3.628		1.45	14.56	1.78		1.3	31.36	4.93		1.43	16.8	7.9		1.37	23.52	1.75		1.52	6.72	0.87		1.4	20.16	0.79
	1.36	24.64	18.65		1.32	29.12	9.827		1.26	35.84	14.006		1.19	43.68	4.029		1.42	17.92	2.2		1.27	34.72	6.55		1.4	20.16	7.67		1.34	26.88	2.35		1.49	10.08	1.307		1.37	23.52	1.06
	1.33	28	18.661		1.29	32.48	10.385		1.23	39.2	15.482		1.16	47.04	4.835		1.39	21.28	2.96		1.24	38.08	7.6		1.37	23.52	7.99		1.31	30.24	2.82		1.46	13.44	1.37		1.34	26.88	1.29
	1.3	31.36	17.136		1.26	35.84	11.735		1.2	42.56	17.799		1.13	50.4	5.964		1.36	24.64	3.55		1.21	41.44	8.55		1.34	26.88	8.2		1.28	33.6	3.86		1.43	16.8	1.45		1.31	30.24	1.57
	1.27	34.72	15.574		1.23	39.2	13.236		1.17	45.92	18.999		1.1	53.76	6.717		1.33	28	3.41		1.18	44.8	9.22		1.31	30.24	8.61		1.25	36.96	4.11		1.4	20.16	1.44		1.28	33.6	1.65
	1.24	38.08	12.64		1.2	42.56	14.286		1.14	49.28	21.129		1.07	57.12	7.544		1.3	31.36	2.77		1.15	48.16	9.28		1.28	33.6	8.64		1.22	40.32	4.23		1.37	23.52	1.43		1.25	36.96	1.79
	1.21	41.44	11.557		1.17	45.92	14.882		1.11	52.64	22.86		1.04	60.48	8.654		1.27	34.72	2.8		1.12	51.52	8.6		1.25	36.96	8.8		1.19	43.68	4.29		1.34	26.88	1.59		1.22	40.32	1.91
	1.18	44.8	10.44		1.14	49.28	14.087		1.08	56	23.149		1.01	63.84	9.136		1.24	38.08	2.1		1.09	54.88	7.85		1.22	40.32	9.12		1.16	47.04	3.72		1.31	30.24	1.7		1.19	43.68	2.13
	1.15	48.16	8.186		1.11	52.64	13.721		1.05	59.36	23.357		2.53	67.2	9.639		1.21	41.44	1.82		1.06	58.24	7.67		1.19	43.68	8.64		1.13	50.4	2.98		1.28	33.6	1.91		1.16	47.04	2.19
	1.12	51.52	7.684		1.08	56	12.924		1.02	62.72	21.253		2.5	70.56	9.274		1.18	44.8	1.15		1.03	61.6	5.84		1.16	47.04	7.39		1.1	53.76	3.1		1.25	36.96	1.65		1.13	50.4	2.2
	1.09	54.88	6.392		1.05	59.36	12.251		2.54	66.08	20.461		2.47	73.92	8.456		1.15	48.16	0.96		2.55	64.96	5.12		1.13	50.4	6.61		1.07	57.12	4.41		1.22	40.32	1.68		1.1	53.76	1.96
	1.06	58.24	4.817		1.02	62.72	13.706		2.51	69.44	20.939		2.44	77.28	8.85		1.12	51.52	0.65		2.52	68.32	2.98		1.1	53.76	5.41		1.04	60.48	4.06		1.19	43.68	1.88		1.07	57.12	2
	1.03	61.6	3.629		2.54	66.08	12.039		2.48	72.8	19.018		2.41	80.64	8.336		1.09	54.88	0.51		2.49	71.68	1.48		1.07	57.12	4.34		1.01	63.84	4.06		1.16	47.04	1.93		1.04	60.48	1.93
	2.55	64.96	3.592		2.51	69.44	9.315		2.45	76.16	16.463		2.38	84	7.27		1.06	58.24	0.35		2.46	75.04	0.16		1.04	60.48	2.91		2.53	67.2	3.91		1.13	50.4	1.74		1.01	63.84	1.96
	2.52	68.32	2.318		2.48	72.8	7.571		2.42	79.52	12.188		2.35	87.36	5.938		1.03	61.6			2.43	78.4	0		1.01	63.84	1.75		2.5	70.56	3.32		1.1	53.76	1.57		2.53	67.2	2
	2.49	71.68	1.794		2.45	76.16	7.412		2.39	82.88	9.904		2.32	90.72	3.737										2.53	67.2	1.6		2.47	73.92	2.7		1.07	57.12	1.9		2.5	70.56	2.16
	2.46	75.04	0.853		2.42	79.52	6.637		2.36	86.24	5.424		2.29	94.08	1.803										2.5	70.56	0.34		2.44	77.28	1.92		1.04	60.48	1.68		2.47	73.92	2.13
	2.43	78.4	0.362		2.39	82.88	5.651		2.33	89.6	0.896		2.26	97.44	0.546														2.41	80.64	1.14		1.01	63.84	1.77		2.44	77.28	2
					2.36	86.24	3.011																						2.38	84	0.5		2.53	67.2	1.55		2.41	80.64	0.59
					2.33	89.6	1.283																										2.5	70.56	1.51
																																	2.47	73.92	1.56
																																	2.44	77.28	1.53
																																	2.41	80.64	1.53
																																	2.38	84	1.42
																																	2.35	87.36	1.36
																																	2.32	90.72	1.37
																																	2.29	94.08	1.32
																																	2.26	97.44	1.37
																																	2.23	100.8	0.93
																																	2.2	104.16	0.18
	VM				VI				VL				RF				BFsh				BFlh				SM				ST				Sartorius				Gracillis
Sum CSA			203.086				221.544				319.661				120.726				28.88				91.87				117.79				61.44				45.759				34.17
Muscle Volume (cm3)			304.629				332.316				479.491				181.089				43.32				137.805				176.685				92.16				68.6385				51.255
ACSA			19.322				14.882				23.357				9.639				3.55				9.28				9.12				4.41				1.93				2.2
ACSA location (%Femur Length)			21.28				45.92				59.36				67.2				24.64				48.156				40.32				57.12				47.04				50.4
		Muscle Volume	ACSA	ACSA LOCI
	VM	304.629	19.322	21.28
	VI	332.316	14.882	45.92
	VL	479.491	23.357	59.36
	RF	181.089	9.639	67.2
	BFsh	43.32	3.55	24.64
	BFlh	137.805	9.28	48.156
	SM	176.685	9.12	40.32
	ST	92.16	4.41	57.12
	Sar	68.6385	1.93	47.04
	Grac	51.255	2.2	50.4

## Sheet: AWAL
AWAL
Knee Joint Space	1.57	55
Greater Trochanter	2.23	32
Overlap	1.02=2.55			2.64
Total No of Slices	87
Femur Length	43.5	cm	1.15	3.45
	VM				VI				VL				RF				BFsh				BFlh				SM				ST				Sartorius				Gracillis
	Slice No	% Femur Length	CSA (cm2)		Slice No	% Femur Length	CSA (cm2)		Slice No	% Femur Length	CSA (cm2)		Slice No	% Femur Length	CSA (cm2)		Slice No	% Femur Length	CSA (cm2)		Slice No	% Femur Length	CSA (cm2)		Slice No	% Femur Length	CSA (cm2)		Slice No	% Femur Length	CSA (cm2)		Slice No	% Femur Length	CSA (cm2)		Slice No	% Femur Length	CSA (cm2)
	1.5	8.05	1.687		1.46	12.65	0.87		1.37	23	1.965		1.29	32.2	0.47		1.56	1.15	0		1.44	14.95	0.02		1.53	4.6	0.22		1.41	18.4	0.04		1.56	1.15	0.11		1.44	14.95	0.08
	1.47	11.5	5.806		1.43	16.1	2.534		1.34	26.45	4.595		1.26	35.65	1.205		1.53	4.6	0.37		1.41	18.4	0.29		1.5	8.05	1.82		1.38	21.85	0.21		1.53	4.6	0.17		1.41	18.4	0.37
	1.44	14.95	9.301		1.4	19.55	6.52		1.31	29.9	7.09		1.23	39.1	2.346		1.5	8.05	0.72		1.38	21.85	0.64		1.47	11.5	5.24		1.35	25.3	0.51		1.5	8.05	0.44		1.38	21.85	0.7
	1.41	18.4	11.918		1.37	23	8.738		1.28	33.35	9.862		1.2	42.55	3.907		1.47	11.5	1.72		1.35	25.3	1.51		1.44	14.95	8.8		1.32	28.75	0.9		1.47	11.5	0.88		1.35	25.3	1.02
	1.38	21.85	13.467		1.34	26.45	9.381		1.25	36.8	12.207		1.17	46	5.04		1.44	14.95	2.69		1.32	28.75	2.71		1.41	18.4	10.06		1.29	32.2	2.89		1.44	14.95	1.33		1.32	28.75	1.13
	1.35	25.3	14.879		1.31	29.9	10.59		1.22	40.25	15.878		1.14	49.45	6.394		1.41	18.4	3.62		1.29	32.2	4.73		1.38	21.85	10.73		1.26	35.65	4.14		1.41	18.4	1.53		1.29	32.2	1.48
	1.32	28.75	15.82		1.28	33.35	11.292		1.19	43.7	17.725		1.11	52.9	7.8		1.38	21.85	4.57		1.26	35.65	6.92		1.35	25.3	11.27		1.23	39.1	5.06		1.38	21.85	1.59		1.26	35.65	1.98
	1.29	32.2	15.569		1.25	36.8	11.56		1.16	47.15	21.332		1.08	56.35	8.239		1.35	25.3	5.12		1.23	39.1	8.84		1.32	28.75	11.3		1.2	42.55	6.55		1.35	25.3	1.54		1.23	39.1	2.56
	1.26	35.65	14.334		1.22	40.25	12.679		1.13	50.6	21.201		1.05	59.8	9.409		1.32	28.75	5.31		1.2	42.55	8.72		1.29	32.2	10.03		1.17	46	7.72		1.32	28.75	1.74		1.2	42.55	3.04
	1.23	39.1	14.181		1.19	43.7	13.562		1.1	54.05	23.308		1.02	63.25	10.817		1.29	32.2	5		1.17	46	8.81		1.26	35.65	9.47		1.14	49.45	8.45		1.29	32.2	1.82		1.17	46	2.84
	1.2	42.55	11.981		1.16	47.15	14.246		1.07	57.5	27.882		2.52	66.7	12.03		1.26	35.65	3.77		1.14	49.45	8.27		1.23	39.1	9.71		1.11	52.9	8.9		1.26	35.65	1.67		1.14	49.45	2.52
	1.17	46	9.885		1.13	50.6	16.142		1.04	60.95	26.93		2.49	70.15	12.552		1.23	39.1	3.18		1.11	52.9	6.53		1.2	42.55	6.86		1.08	56.35	8.75		1.23	39.1	1.71		1.11	52.9	2.39
	1.14	49.45	8.315		1.1	54.05	16.242		1.01	64.4	23.665		2.46	73.6	11.662		1.2	42.55	2.51		1.08	56.35	6.3		1.17	46	5.04		1.05	59.8	8.285		1.2	42.55	1.8		1.08	56.35	2.56
	1.11	52.9	6.998		1.07	57.5	12.956		2.51	67.85	25.237		2.43	77.05	10.672		1.17	46	1.93		1.05	59.8	4.491		1.14	49.45	3.39		1.02	63.25	7.745		1.17	46	1.88		1.05	59.8	2.52
	1.08	56.35	6.722		1.04	60.95	11.715		2.48	71.3	23.595		2.4	80.5	10.464		1.14	49.45	1.55		1.02	63.25	3.29		1.11	52.9	1.78		2.52	66.7	6.34		1.14	49.45	1.99		1.02	63.25	2.44
	1.05	59.8	5.688		1.01	64.4	11.883		2.45	74.75	19.799		2.37	83.95	8.951		1.11	52.9	1.24		2.52	66.7	2.04		1.08	56.35	0.8		2.49	70.15	5.49		1.11	52.9	2.02		2.52	66.7	2.69
	1.02	63.25	5.6		2.51	67.85	11.188		2.42	78.2	16.513		2.34	87.4	6.991		1.08	56.35	0.64		2.49	70.15	0.72		1.05	59.8	0.03		2.46	73.6	3.975		1.08	56.35	1.89		2.49	70.15	2.56
	2.52	66.7	3.942		2.48	71.3	8.943		2.39	81.65	12.84		2.31	90.85	4.165		1.05	59.8	0.18		2.46	73.6	0.22		1.02	63.25			2.43	77.05	2.73		1.05	59.8	1.9		2.46	73.6	2.69
	2.49	70.15	2.475		2.45	74.75	7.538		2.36	85.1	9.641		2.28	94.3	2.034		1.02	63.25			2.43	77.05				66.7			2.4	80.5	1.423		1.02	63.25	1.52		2.43	77.05	1.86
	2.46	73.6	2.258		2.42	78.2	6.034		2.33	88.55	4.072		2.25	97.75	0.577			66.7			2.4	80.5				70.15				83.95			2.52	66.7	1.85		2.4	80.5	0.2
	2.43	77.05	1.44		2.39	81.65	4.848			92				101.2				70.15				83.95				73.6				87.4			2.49	70.15	1.92			83.95
	2.4	80.5	0.277		2.36	85.1	2.858			95.45				104.65				73.6				87.4				77.05				90.85			2.46	73.6	1.91			87.4
		83.95			2.33	88.55	0.658			98.9				108.1				77.05				90.85				80.5				94.3			2.43	77.05	2.03			90.85
					2.33		1.283																										2.4		1.66
																																	2.37		1.6
																																	2.34		1.41
																																	2.31		1.54
																																	2.28		1.3
																																	2.25		1.38
																																	2.22		1.29
																																	2.19		0.59
	VM				VI				VL				RF				BFsh				BFlh				SM				ST				Sartorius				Gracillis
Sum CSA			182.543				214.26				325.337				135.725				44.12				75.051				106.55				90.108				46.01				37.63
Muscle Volume (cm3)			273.814				321.39				488.005				203.587				66.18				112.577				159.825				135.162				69.015				56.445
ACSA			15.82				16.242				27.882				12.552				5.31				8.84				11.3				8.9				2.03				3.04
ACSA location (%Femur Length)			28.75				54.05				57.5				70.15				28.75				39.1				28.75				52.9				77.05				42.55
		Muscle Volume	ACSA	ACSA LOCI
	VM	273.814	15.82	28.75
	VI	321.39	16.242	54.05
	VL	488.005	27.882	57.5
	RF	203.587	12.552	70.15
	BFsh	66.18	5.31	28.75
	BFlh	112.577	8.84	39.1
	SM	159.825	11.3	28.75
	ST	135.162	8.9	52.9
	Sar	69.015	2.03	77.05
	Grac	56.445	3.04	42.55

## Sheet: BLOC
BLOC
Knee Joint Space	1.59	59
Greater Trochanter	2.23	26
Overlap	1.01=2.49			2.64
Total No of Slices	85
Femur Length	42.5	cm	1.18	3.54
	VM				VI				VL				RF				BFsh				BFlh				SM				ST				Sartorius				Gracillis
	Slice No	% Femur Length	CSA (cm2)		Slice No	% Femur Length	CSA (cm2)		Slice No	% Femur Length	CSA (cm2)		Slice No	% Femur Length	CSA (cm2)		Slice No	% Femur Length	CSA (cm2)		Slice No	% Femur Length	CSA (cm2)		Slice No	% Femur Length	CSA (cm2)		Slice No	% Femur Length	CSA (cm2)		Slice No	% Femur Length	CSA (cm2)		Slice No	% Femur Length	CSA (cm2)
	1.55	4.72	0.537		1.48	12.98	1.498		1.45	16.52	1.238		1.35	28.32	0.571		1.58	1.18	0.27		1.49	11.8	0.08		1.58	1.18	0.15		1.46	15.34	0.05		1.55	4.72	0.17		1.49	11.8	0.09
	1.52	8.26	6.406		1.45	16.52	4.156		1.42	20.06	4.519		1.32	31.86	1.136		1.55	4.72	0.53		1.46	15.34	0.17		1.55	4.72	1.83		1.43	18.88	0.43		1.52	8.26	0.65		1.46	15.34	0.67
	1.49	11.8	11.704		1.42	20.06	5.706		1.39	23.6	7.111		1.29	35.4	2.18		1.52	8.26	1.6		1.43	18.88	0.68		1.52	8.26	4.14		1.4	22.42	0.83		1.49	11.8	1.11		1.43	18.88	0.72
	1.46	15.34	15.319		1.39	23.6	8.173		1.36	27.14	10.438		1.26	38.94	2.871		1.49	11.8	2.35		1.4	22.42	1.75		1.49	11.8	6.22		1.37	25.96	1.47		1.46	15.34	1.74		1.4	22.42	0.7
	1.43	18.88	17.959		1.36	27.14	9.893		1.33	30.68	11.672		1.23	42.48	3.338		1.46	15.34	3.44		1.37	25.96	3.41		1.46	15.34	7.8		1.34	29.5	2.14		1.43	18.88	1.83		1.37	25.96	1.19
	1.4	22.42	18.796		1.33	30.68	11.553		1.3	34.22	14.95		1.2	46.02	3.857		1.43	18.88	3.98		1.34	29.5	4.97		1.43	18.88	8.28		1.31	33.04	2.94		1.4	22.42	1.94		1.34	29.5	1.52
	1.37	25.96	18.278		1.3	34.22	13.372		1.27	37.76	16.38		1.17	49.56	4.529		1.4	22.42	4.21		1.31	33.04	6.34		1.4	22.42	8.83		1.28	36.58	4.08		1.37	25.96	1.94		1.31	33.04	1.79
	1.34	29.5	17.136		1.27	37.76	15.305		1.24	41.3	17.091		1.14	53.1	5.315		1.37	25.96	4.5		1.28	36.58	7.14		1.37	25.96	8.56		1.25	40.12	4.58		1.34	29.5	2.18		1.28	36.58	2
	1.31	33.04	15.013		1.24	41.3	16.516		1.21	44.84	17.542		1.11	56.64	5.877		1.34	29.5	3.61		1.25	40.12	7.02		1.34	29.5	8.6		1.22	43.66	5.05		1.31	33.04	2.29		1.25	40.12	2.24
	1.28	36.58	13.956		1.21	44.84	18.124		1.18	48.38	19.402		1.08	60.18	6.435		1.31	33.04	2.95		1.22	43.66	8.44		1.31	33.04	8.36		1.19	47.2	5.87		1.28	36.58	2.17		1.22	43.66	2.25
	1.25	40.12	12.496		1.18	48.38	19.473		1.15	51.92	21.837		1.05	63.72	7.017		1.28	36.58	1.88		1.19	47.2	7.64		1.28	36.58	7.17		1.16	50.74	5.97		1.25	40.12	2.22		1.19	47.2	2.34
	1.22	43.66	10.12		1.15	51.92	16.377		1.12	55.46	20.292		1.02	67.26	6.546		1.25	40.12	1.26		1.16	50.74	6.55		1.25	40.12	6.47		1.13	54.28	5.356		1.22	43.66	2.25		1.16	50.74	2.1
	1.19	47.2	8.544		1.12	55.46	18.657		1.09	59	22.324		2.47	70.8	6.892		1.22	43.66	0.69		1.13	54.28	5.54		1.22	43.66	4.45		1.1	57.82	4.675		1.19	47.2	2.18		1.13	54.28	2.07
	1.16	50.74	7.223		1.09	59	15.586		1.06	62.54	21.951		2.44	74.34	6.549		1.19	47.2	0.45		1.1	57.82	3.48		1.19	47.2	1.95		1.07	61.36	4.13		1.16	50.74	2.12		1.1	57.82	2
	1.13	54.28	5.853		1.06	62.54	15.081		1.03	66.08	20.116		2.41	77.88	5.929		1.16	50.74	0.14		1.07	61.36	1.63		1.16	50.74	0.51		1.04	64.9	3.79		1.13	54.28	1.93		1.07	61.36	2.08
	1.1	57.82	5.099		1.03	66.08	12.609		2.48	69.62	20.429		2.38	81.42	5.8						1.04	64.9	0.73		1.13	54.28	0.14		1.01	68.44	3.45		1.1	57.82	2.1		1.04	64.9	1.86
	1.07	61.36	4.273		2.48	69.62	11.856		2.45	73.16	17.498		2.35	84.96	4.848						1.01	68.44	0.44						2.46	71.98	2.21		1.07	61.36	1.78		1.01	68.44	1.77
	1.04	64.9	2.639		2.45	73.16	8.787		2.42	76.7	15.72		2.32	88.5	3.586														2.43	75.52	1.3		1.04	64.9	1.81		2.46	71.98	1.85
	1.01	68.44	2.05		2.42	76.7	7.173		2.39	80.24	11.657		2.29	92.04	1.873														2.4	79.06	0.76		1.01	68.44	1.8		2.43	75.52	1.91
	2.46	71.98	1.533		2.39	80.24	6.716		2.36	83.78	7.43		2.26	95.58	0.639														2.37	82.6	0.05		2.46	71.98	1.89		2.4	79.06	1.3
	2.43	75.52	0.942		2.36	83.78	4.414		2.33	87.32	1.586			99.12																86.14			2.43	75.52	1.99
	2.4	79.06	0.396		2.33	87.32	3.337		2.3	90.86	1.533			102.66																89.68			2.4	79.06	1.58
		82.6				90.86				94.4				106.2																93.22			2.37	82.6	1.81
																																	2.34	86.14	1.44
																																	2.31	89.68	1.73
																																	2.28	93.22	1.94
																																	2.25	96.76	1.65
																																	2.22	100.3	1.1
																																	2.19	103.84	0.06
	VM				VI				VL				RF				BFsh				BFlh				SM				ST				Sartorius				Gracillis
Sum CSA			196.272				244.362				302.716				85.788				31.86				66.01				83.46				59.131				49.4				32.45
Muscle Volume (cm3)			294.408				366.543				454.074				128.682				47.79				99.015				125.19				88.6965				74.1				48.675
ACSA			18.796				19.473				22.324				7.017				4.5				8.44				8.83				5.97				2.29				2.34
ACSA location (%Femur Length)			22.42				48.38				59				63.72				25.96				43.66				22.42				50.74				33.04				47.2
		Muscle Volume	ACSA	ACSA LOCI
	VM	294.408	18.796	22.42
	VI	366.543	19.473	48.38
	VL	454.074	22.324	59
	RF	128.682	7.017	63.72
	BFsh	47.79	4.5	25.96
	BFlh	99.015	8.44	43.66
	SM	125.19	8.83	22.42
	ST	88.6965	5.97	50.74
	Sar	74.1	2.29	33.04
	Grac	48.675	2.34	47.2

## Sheet: CFOX
CFOX
Knee Joint Space	1.57	55
Greater Trochanter	2.29	26
Overlap	1.02=2.55			2.64
Total No of Slices	81
Femur Length	40.5	cm	1.23	3.69
	VM				VI				VL				RF				BFsh				BFlh				SM				ST				Sartorius				Gracillis
	Slice No	% Femur Length	CSA (cm2)		Slice No	% Femur Length	CSA (cm2)		Slice No	% Femur Length	CSA (cm2)		Slice No	% Femur Length	CSA (cm2)		Slice No	% Femur Length	CSA (cm2)		Slice No	% Femur Length	CSA (cm2)		Slice No	% Femur Length	CSA (cm2)		Slice No	% Femur Length	CSA (cm2)		Slice No	% Femur Length	CSA (cm2)		Slice No	% Femur Length	CSA (cm2)
	1.5	8.61	0.954		1.48	11.07	0.594		1.42	18.45	0.73		1.35	27.06	0.522		1.55	2.46	0.19		43	17.22	0.29		1.52	6.15	0.36		43	17.22	0.2		58	-1.23	0.15		1.46	13.53	0.06
	1.47	12.3	7.161		1.45	14.76	2.308		1.39	22.14	3.907		1.32	30.75	1.464		1.52	6.15	0.46		1.4	20.91	0.98		1.49	9.84	2.55		1.4	20.91	0.62		55	2.46	0.39		1.43	17.22	0.2
	1.44	15.99	12.893		1.42	18.45	6.472		1.36	25.83	8.496		1.29	34.44	2.64		1.49	9.84	1.5		1.37	24.6	2.17		1.46	13.53	5.95		1.37	24.6	1.05		1.52	6.15	0.7		1.4	20.91	0.52
	1.41	19.68	17.294		1.39	22.14	9.511		1.33	29.52	12.703		1.26	38.13	3.872		1.46	13.53	2.08		1.34	28.29	4.36		1.43	17.22	7.94		1.34	28.29	1.87		1.49	9.84	1.37		1.37	24.6	0.75
	1.38	23.37	19.484		1.36	25.83	10.038		1.3	33.21	15.113		1.23	41.82	4.712		1.43	17.22	3.02		1.31	31.98	7.56		1.4	20.91	9.15		1.31	31.98	3.1		1.46	13.53	1.58		1.34	28.29	1.18
	1.35	27.06	21.459		1.33	29.52	11.026		1.27	36.9	17.661		1.2	45.51	5.412		1.4	20.91	4.06		1.28	35.67	9.23		1.37	24.6	9.01		1.28	35.67	3.8		1.43	17.22	1.52		1.31	31.98	1.44
	1.32	30.75	20.12		1.3	33.21	12.847		1.24	40.59	19.326		1.17	49.2	6.441		1.37	24.6	5.04		1.25	39.36	9.95		1.34	28.29	8.83		1.25	39.36	4.8		1.4	20.91	1.52		1.28	35.67	1.82
	1.29	34.44	19.986		1.27	36.9	14.458		1.21	44.28	21.63		1.14	52.89	7.255		1.34	28.29	5.34		1.22	43.05	10.33		1.31	31.98	8.5		1.22	43.05	5.16		1.37	24.6	1.59		1.25	39.36	2.16
	1.26	38.13	18.112		1.24	40.59	17.286		1.18	47.97	22.775		1.11	56.58	9.145		1.31	31.98	4.16		1.19	46.74	10.59		1.28	35.67	8.51		1.19	46.74	4.36		1.34	28.29	1.67		1.22	43.05	2.39
	1.23	41.82	14.653		1.21	44.28	16.988		1.15	51.66	24.497		1.08	60.27	9.799		1.28	35.67	3.19		1.16	50.43	10.91		1.25	39.36	8.24		1.16	50.43	3.34		1.31	31.98	1.93		1.19	46.74	2.54
	1.2	45.51	12.243		1.18	47.97	18.839		1.12	55.35	25.629		1.05	63.96	9.603		1.25	39.36	2.76		1.13	54.12	10.07		1.22	43.05	8.24		1.13	54.12	5.152		1.28	35.67	2.26		1.16	50.43	2.58
	1.17	49.2	10.957		1.15	51.66	18.296		1.09	59.04	26.947		1.02	67.65	9.459		1.22	43.05	2.14		1.1	57.81	8.09		1.19	46.74	6.69		1.1	57.81	5.41		1.25	39.36	2.18		1.13	54.12	2.55
	1.14	52.89	9.466		1.12	55.35	17.45		1.06	62.73	27.032		2.51	71.34	9.529		1.19	46.74	1.32		1.07	61.5	6.32		1.16	50.43	4.73		1.07	61.5	4.71		1.22	43.05	1.94		1.1	57.81	2.72
	1.11	56.58	8.015		1.09	59.04	15.939		1.03	66.42	25.311		2.48	75.03	9.351		1.16	50.43	0.87		1.04	65.19	6.2		1.13	54.12	4.74		1.04	65.19	5.3		1.19	46.74	2.32		1.07	61.5	2.4
	1.08	60.27	5.714		1.06	62.73	12.854		2.53	70.11	24.024		2.45	78.72	9.51		1.13	54.12	0.31		2.53	68.88	1.51		1.1	57.81	3.82		2.53	68.88	4.386		1.16	50.43	2.01		1.04	65.19	2.35
	1.05	63.96	4.084		1.03	66.42	11.642		2.5	73.8	23.814		2.42	82.41	8.982		1.1	57.81	0.24		2.5	72.57	0.57		1.07	61.5	1.5		2.5	72.57	3		1.13	54.12	1.89		2.53	68.88	2.46
	1.02	67.65	2.945		2.53	70.11	9.763		2.47	77.49	18.429		2.39	86.1	6.978										1.04	65.19	1.25			76.26	2.1		1.1	57.81	1.78		2.5	72.57	2.28
	2.52	71.34	2.159		2.5	73.8	6.714		2.44	81.18	13.738		2.36	89.79	3.568										2.53					79.95	1.29		1.07	61.5	1.64		2.47	76.26	2.47
	2.49	75.03	0.992		2.47	77.49	5.355		2.41	84.87	9.465		2.33	93.48	1.293										2.5								1.04	65.19	1.88		2.44	79.95	2.35
		78.72			2.44	81.18	3.069		2.38	88.56	3.008			97.17																			2.53	68.88	1.75		2.41	83.64	1.16
		82.41			2.41	84.87	1.006			92.25				100.86																			2.5	72.57	2.06
		86.1																															2.47	76.26	1.82
		89.79																															2.44	79.95	1.49
																																	2.41	83.64	1.91
																																	2.38	87.33	2.05
																																	2.35	91.02	1.91
																																	2.32	94.71	2.08
																																	2.29	98.4	1.78
																																	2.26	102.09	1.31
																																	2.23	105.78	0.66
																																	2.2	109.47	0.18
	VM				VI				VL				RF				BFsh				BFlh				SM				ST				Sartorius				Gracillis
Sum CSA			208.691				222.455				344.235				119.535				36.68				99.13				100.01				59.648				49.32				36.38
Muscle Volume (cm3)			313.036				333.683				516.352				179.303				55.02				148.695				150.015				89.472				73.98				54.57
ACSA			21.459				18.839				27.032				9.799				5.34				10.91				9.15				5.41				2.32				2.72
ACSA location (%Femur Length)			27.06				47.97				62.73				60.27				28.29				50.43				20.91				57.81				46.74				57.81
		Muscle Volume	ACSA	ACSA LOCI
	VM	313.036	21.459	27.06
	VI	333.683	18.839	47.97
	VL	516.352	27.032	62.73
	RF	179.303	9.799	60.27
	BFsh	55.02	5.34	28.29
	BFlh	148.695	10.91	50.43
	SM	150.015	9.15	20.91
	ST	89.472	5.41	57.81
	Sar	73.98	2.32	46.74
	Grac	54.57	2.72	57.81

## Sheet: CGRA
CGRA
Knee Joint Space	1.57	55
Greater Trochanter	2.19	45
Overlap	1.02=2.64			2.64
Total No of Slices	100
Femur Length	50	cm	1	3
	VM				VI				VL				RF				BFsh				BFlh				SM				ST				Sartorius				Gracillis
	Slice No	% Femur Length	CSA (cm2)		Slice No	% Femur Length	CSA (cm2)		Slice No	% Femur Length	CSA (cm2)		Slice No	% Femur Length	CSA (cm2)		Slice No	% Femur Length	CSA (cm2)		Slice No	% Femur Length	CSA (cm2)		Slice No	% Femur Length	CSA (cm2)		Slice No	% Femur Length	CSA (cm2)		Slice No	% Femur Length	CSA (cm2)		Slice No	% Femur Length	CSA (cm2)
	1.47	10	1.639		1.42	15	1.11		1.36	21	0.996		1.24	33	0.411		1.54	3	0.06		1.42	15	0.04		1.51	6	0.13		1.45	12	0.15		54	3	0.15		1.42	15	0.12
	1.44	13	5.516		1.39	18	3.443		1.33	24	4.097		1.21	36	1.496		1.51	6	0.39		1.39	18	0.26		1.48	9	1.47		1.42	15	0.41		1.51	6	0.46		1.39	18	0.17
	1.41	16	9.635		1.36	21	6.237		1.3	27	6.478		1.18	39	2.479		1.48	9	1.24		1.36	21	0.65		1.45	12	3.86		1.39	18	0.77		1.48	9	0.9		1.36	21	0.4
	1.38	19	13.039		1.33	24	6.843		1.27	30	9.53		1.15	42	3.404		1.45	12	2.18		1.33	24	1.23		1.42	15	6.09		1.36	21	1.4		1.45	12	1.7		1.33	24	0.64
	1.35	22	14.468		1.3	27	9.195		1.24	33	12.62		1.12	45	4.427		1.42	15	2.99		1.3	27	3.09		1.39	18	6.81		1.33	24	2.59		1.42	15	2.1		1.3	27	0.99
	1.32	25	16.439		1.27	30	10.167		1.21	36	14.6		1.09	48	5.104		1.39	18	4.27		1.27	30	4.1		1.36	21	7.55		1.3	27	3.47		1.39	18	2.32		1.27	30	1.12
	1.29	28	17.299		1.24	33	11.651		1.18	39	16.474		1.06	51	5.719		1.36	21	5.11		1.24	33	5.63		1.33	24	7.66		1.27	30	3.73		1.36	21	2.34		1.24	33	1.29
	1.26	31	16.745		1.21	36	13.662		1.15	42	19.457		1.03	54	6.33		1.33	24	5.17		1.21	36	7.53		1.3	27	7.46		1.24	33	4.28		1.33	24	2.27		1.21	36	1.6
	1.23	34	16.344		1.18	39	16.318		1.12	45	21.479		2.62	57	7.286		1.3	27	6.02		1.18	39	8		1.27	30	7.39		1.21	36	4.31		1.3	27	2.13		1.18	39	1.74
	1.2	37	16.1		1.15	42	17.674		1.09	48	23.529		2.59	60	7.588		1.27	30	5.13		1.15	42	8.86		1.24	33	7.6		1.18	39	4.6		1.27	30	2.24		1.15	42	2.06
	1.17	40	14.395		1.12	45	19.66		1.06	51	26.267		2.56	63	8.279		1.24	33	4.26		1.12	45	9.8		1.21	36	7.23		1.15	42	4.36		1.24	33	2.29		1.12	45	2.3
	1.14	43	13.007		1.09	48	20.686		1.03	54	28.492		2.53	66	9.442		1.21	36	3.33		1.09	48	9.78		1.18	39	7.24		1.12	45	4.75		1.21	36	2.25		1.09	48	2.65
	1.11	46	11.997		1.06	51	20.69		2.62	57	32.627		2.5	69	9.756		1.18	39	2.92		1.06	51	9.03		1.15	42	7.02		1.09	48	4.68		1.18	39	2.4		1.06	51	2.65
	1.08	49	10.957		1.03	54	21.128		2.59	60	36.343		2.47	72	9.333		1.15	42	1.7		1.03	54	8.73		1.12	45	6.21		1.06	51	4.51		1.15	42	2.32		1.03	54	2.68
	1.05	52	10.015		2.62	57	19.776		2.56	63	34.11		2.44	75	9.417		1.12	45	1.41		2.62	57	8.26		1.09	48	5.69		1.03	54	4.94		1.12	45	2.24		2.62	57	2.4
	1.02	55	9.32		2.59	60	15.605		2.53	66	30.486		2.41	78	9.307		1.09	48	1.2		2.59	60	8.05		1.06	51	4.09		2.62	57	5.08		1.09	48	2.21		2.59	60	2.54
	2.61	58	9.717		2.56	63	16.361		2.5	69	29.364		2.38	81	9.563		1.06	51	0.51		2.56	63	6.94		1.03	54	3.51		2.59	60	4.8		1.06	51	2.52		2.56	63	2.49
	2.58	61	7.414		2.53	66	15.246		2.47	72	25.952		2.35	84	8.693		1.03	54	0.37		2.53	66	5.83		2.62	57	3.43		2.56	63	4.24		1.03	54	2.4		2.53	66	2.52
	2.55	64	5.817		2.5	69	14.433		2.44	75	24.564		2.32	87	7.967		2.62	57			2.5	69	4.69		2.59	60	1.94		2.53	66	3.55		2.62	57	2.46		2.5	69	2.53
	2.52	67	4.611		2.47	72	13.053		2.41	78	20.854		2.29	90	5.095		2.59	60			2.47	72	3.11		2.56	63	1.25		2.5	69	1.57		2.59	60	2.43		2.47	72	2.48
	2.49	70	2.975		2.44	75	6.405		2.38	81	17.724		2.26	93	2.173		2.56	63			2.44	75	0.61		2.53	66	0.34		2.47	72	0.98		2.56	63	2.18		2.44	75	2.61
	2.46	73	2.417		2.41	78	4.792		2.35	84	12.137		2.23	96	0.29		2.53	66			2.41	78	0.3		2.5	69			2.44	75	0.72		2.53	66	2.2		2.41	78	2.19
	2.43	76	0.563		2.38	81	3.151		2.32	87	7.828			99			2.5	69			2.38	81			2.47	72			2.41	78	0.14		2.5	69	2.27		2.38	81	0.2
					2.35		1.699										2.47				2.35				2.44				2.38				2.47	72	2.24
																	2.44				2.32				2.41				2.35				2.44	75	2.33
																	2.41								2.38				2.32				2.41	78	2.37
																	2.38								2.35								2.38	81	2.34
																	2.35								2.32								2.35	84	2.18
																	2.32																2.32	87	2.02
																																	2.29	90	2.12
																																	2.26	93	1.96
																																	2.23	96	1.89
																																	2.2	99	1.65
																																	2.17	102	0.95
																																	2.14	105	0.2
	VM				VI				VL				RF				BFsh				BFlh				SM				ST				Sartorius				Gracillis
Sum CSA			230.429				288.985				456.008				133.559				48.26				114.52				103.97				70.03				69.03				40.37
Muscle Volume (cm3)			345.643				433.477				684.012				200.339				72.39				171.78				155.955				105.045				103.545				60.555
ACSA			17.299				21.128				36.343				9.756				6.02				9.8				7.66				5.08				2.52				2.68
ACSA location (%Femur Length)			28				54				60				69				27				45				24				57				51				54
		Muscle Volume	ACSA	ACSA LOCI
	VM	345.643	17.299	28
	VI	433.477	21.128	54
	VL	684.012	36.343	60
	RF	200.339	9.756	69
	BFsh	72.39	6.02	27
	BFlh	171.78	9.8	45
	SM	155.955	7.66	24
	ST	105.045	5.08	57
	Sar	103.545	2.52	51
	Grac	60.555	2.68	54

## Sheet: CHAM
CHAM
Knee Joint Space	1.58	55
Greater Trochanter	2.24	41
Overlap	1.03=2.65			2.64
Total No of Slices	96
Femur Length	48	cm	1.04	3.12
	VM				VI				VL				RF				BFsh				BFlh				SM				ST				Sartorius				Gracillis
	Slice No	% Femur Length	CSA (cm2)		Slice No	% Femur Length	CSA (cm2)		Slice No	% Femur Length	CSA (cm2)		Slice No	% Femur Length	CSA (cm2)		Slice No	% Femur Length	CSA (cm2)		Slice No	% Femur Length	CSA (cm2)		Slice No	% Femur Length	CSA (cm2)		Slice No	% Femur Length	CSA (cm2)		Slice No	% Femur Length	CSA (cm2)		Slice No	% Femur Length	CSA (cm2)
	1.51	7.28	1.84		1.45	13.52	1.053		1.42	16.64	0.766		1.31	28.08	0.882		1.59	-1.04	0.28		1.47	11.44	0.61		1.53	5.2	0.7		1.5	8.32	0.07		1.56	2.08	0.18		1.5	8.32	0.1
	1.48	10.4	9.087		1.42	16.64	5.481		1.39	19.76	2.216		1.28	31.2	1.812		1.56	2.08	0.75		1.44	14.56	1.9		1.5	8.32	2.67		1.47	11.44	0.13		1.53	5.2	0.74		1.47	11.44	0.45
	1.45	13.52	15.228		1.39	19.76	8.46		1.36	22.88	3.014		1.25	34.32	2.744		1.53	5.2	1.08		1.41	17.68	3.17		1.47	11.44	5.58		1.44	14.56	0.58		1.5	8.32	1.21		1.44	14.56	0.77
	1.42	16.64	20.872		1.36	22.88	12.872		1.33	26	5.303		1.22	37.44	3.786		1.5	8.32	1.87		1.38	20.8	4.48		1.44	14.56	7.65		1.41	17.68	1.06		1.47	11.44	1.76		1.41	17.68	1.13
	1.39	19.76	24.194		1.33	26	14.188		1.3	29.12	7.865		1.19	40.56	4.692		1.47	11.44	3.37		1.35	23.92	6.78		1.41	17.68	9.03		1.38	20.8	1.7		1.44	14.56	1.88		1.38	20.8	1.36
	1.36	22.88	25.803		1.3	29.12	15.955		1.27	32.24	10.738		1.16	43.68	5.498		1.44	14.56	3.99		1.32	27.04	9.05		1.38	20.8	9.88		1.35	23.92	3.01		1.41	17.68	1.96		1.35	23.92	1.59
	1.33	26	26.442		1.27	32.24	18.871		1.24	35.36	13.061		1.13	46.8	6.078		1.41	17.68	4.54		1.29	30.16	9.29		1.35	23.92	10.34		1.32	27.04	3.87		1.38	20.8	2.15		1.32	27.04	1.97
	1.3	29.12	24.987		1.24	35.36	19.052		1.21	38.48	15.448		1.1	49.92	6.792		1.38	20.8	4.59		1.26	33.28	10.84		1.32	27.04	10.26		1.29	30.16	5.35		1.35	23.92	2.09		1.29	30.16	2.04
	1.27	32.24	23.484		1.21	38.48	20.187		1.18	41.6	18.539		1.07	53.04	7.762		1.35	23.92	5.35		1.23	36.4	10.28		1.29	30.16	9.63		1.26	33.28	6.16		1.32	27.04	2.37		1.26	33.28	2.45
	1.24	35.36	21.41		1.18	41.6	21.178		1.15	44.72	19.426		1.04	56.16	7.784		1.32	27.04	4.52		1.2	39.52	9.16		1.26	33.28	10.26		1.23	36.4	7.39		1.29	30.16	2.17		1.23	36.4	2.83
	1.21	38.48	18.65		1.15	44.72	22.845		1.12	47.84	21.115		1.01	59.28	8.257		1.29	30.16	3.71		1.17	42.64	9.3		1.23	36.4	9.36		1.2	39.52	6.89		1.26	33.28	2.08		1.2	39.52	3.29
	1.18	41.6	16.366		1.12	47.84	23.88		1.09	50.96	23.792		2.6	62.4	8.975		1.26	33.28	3.26		1.14	45.76	8.21		1.2	39.52	9.3		1.17	42.64	8.42		1.23	36.4	2.67		1.17	42.64	3.8
	1.15	44.72	14.251		1.09	50.96	23.88		1.06	54.08	24.259		2.57	65.52	8.646		1.23	36.4	2.32		1.11	48.88	7.44		1.17	42.64	8.12		1.14	45.76	8.45		1.2	39.52	2.56		1.14	45.76	4.11
	1.12	47.84	12.793		1.06	54.08	25.542		1.03	57.2	27.807		2.54	68.64	9.145		1.2	39.52	2.14		1.08	52	6.5		1.14	45.76	6.63		1.11	48.88	8.31		1.17	42.64	2.84		1.11	48.88	4.15
	1.09	50.96	10.209		1.03	57.2	22.483		2.62	60.32	27.471		2.51	71.76	9.649		1.17	42.64	1.68		1.05	55.12	6.07		1.11	48.88	4.36		1.08	52	8.73		1.14	45.76	2.78		1.08	52	3.51
	1.06	54.08	8.323		2.62	60.32	22.426		2.59	63.44	24.605		2.48	74.88	9.006		1.14	45.76	1.57		1.02	58.24	5.9		1.08	52	2.5		1.05	55.12	8.33		1.11	48.88	2.34		1.05	55.12	3.6
	1.03	57.2	6.894		2.59	63.44	19.227		2.56	66.56	23.274		2.45	78	8.351		1.11	48.88	0.68		2.61	61.36	4.29		1.05	55.12	0.17		1.02	58.24	8.08		1.08	52	2.54		1.02	58.24	3.62
	2.62	60.32	6.655		2.56	66.56	17.627		2.53	69.68	21.767		2.42	81.12	7.774		1.08	52	0.33		2.58	64.48	3.08			58.24			2.61	61.36	7.52		1.05	55.12	2.52		2.61	61.36	3.7
	2.59	63.44	6.29		2.53	69.68	16.652		2.5	72.8	19.759		2.39	84.24	6.945			55.12			2.55	67.6	1.57			61.36			2.58	64.48	6.66		2.64	58.24	2.5		2.58	64.48	3.63
	2.56	66.56	5.361		2.5	72.8	14.603		2.47	75.92	17.583		2.36	87.36	5.739			58.24			2.52	70.72	1.04			64.48			2.55	67.6	6.08		2.61	61.36	2.4		2.55	67.6	3.67
	2.53	69.68	3.645		2.47	75.92	12.8		2.44	79.04	16.829		2.33	90.48	3.698			61.36			2.49	73.84	0.61			67.6			2.52	70.72	5.2		2.58	64.48	2.46		2.52	70.72	3.65
	2.5	72.8	1.879		2.44		9.991		2.41		16.197		2.3		1.712						2.46		0.16						2.49		4.18		2.55	67.6	2.44		2.49		2.34
	2.47	75.92	1.409		2.41		4.185		2.38		10.847		2.27		0.502														2.46		2.97		2.52	70.72	2.46		2.46		0.37
	2.44	79.04	0.75		2.38		1.898		2.35		4.547																		2.43		1.95		2.49	73.84	2.45
																													2.4		1.14		2.46	76.96	2.63
																																	2.43	80.08	2.54
																																	2.4	83.2	2.66
																																	2.37	86.32	2.44
																																	2.34	89.44	2.46
																																	2.31	92.56	2.32
																																	2.28	95.68	2.06
																																	2.25	98.8	1.43
	VM				VI				VL				RF				BFsh				BFlh				SM				ST				2.22	101.92	0.17		Gracillis
Sum CSA			306.822				375.336				376.228				136.229				46.03				119.73				116.44				122.23								56.81
Muscle Volume (cm3)			460.233				563.004				564.342				204.344				69.045				179.595				174.66				183.345		Sartorius						85.215
ACSA			26.442				25.542				27.807				9.649				5.35				10.84				10.34				8.73				66.53				4.15
ACSA location (%Femur Length)			26				54.08				57.2				71.76				23.92				33.28				23.92				52				99.795				48.88
																																			2.84
																																			42.64
		Muscle Volume	ACSA	ACSA LOCI
	VM	460.233	26.442	26
	VI	563.004	25.542	54.08
	VL	564.342	27.807	57.2
	RF	204.344	9.649	71.76
	BFsh	69.045	5.35	23.92
	BFlh	179.595	10.84	33.28
	SM	174.66	10.34	23.92
	ST	183.345	8.73	52
	Sar	99.795	2.84	42.64
	Grac	85.215	4.15	48.88

## Sheet: EABL
EABL
Knee Joint Space	1.6	58
Greater Trochanter	2.24	32
Overlap	1.02=2.56			2.64
Total No of Slices	90
Femur Length	45	cm	1.11	3.33
	VM				VI				VL				RF				BFsh				BFlh				SM				ST				Sartorius				Gracillis
	Slice No	% Femur Length	CSA (cm2)		Slice No	% Femur Length	CSA (cm2)		Slice No	% Femur Length	CSA (cm2)		Slice No	% Femur Length	CSA (cm2)		Slice No	% Femur Length	CSA (cm2)		Slice No	% Femur Length	CSA (cm2)		Slice No	% Femur Length	CSA (cm2)		Slice No	% Femur Length	CSA (cm2)		Slice No	% Femur Length	CSA (cm2)		Slice No	% Femur Length	CSA (cm2)
	1.53	7.77	1.716		1.47	14.43	2.651		1.41	21.09	2.943		1.34	28.86	0.62		58	2.22	0.34		46	15.54	0.27		52	8.88	1.15		40	22.2	0.34		55	5.55	0.21		1.43	18.87	0.09
	1.5	11.1	7.709		1.44	17.76	7.638		1.38	24.42	5.097		1.31	32.19	1.878		55	5.55	0.61		43	18.87	1.04		49	12.21	5.44		37	25.53	0.85		52	8.88	0.4		1.4	22.2	0.52
	1.47	14.43	12.963		1.41	21.09	10.099		1.35	27.75	7.623		1.28	35.52	3.127		52	8.88	1.42		40	22.2	2.46		46	15.54	8.9		34	28.86	2.91		49	12.21	1.05		1.37	25.53	1.04
	1.44	17.76	15.241		1.38	24.42	11.771		1.32	31.08	10.913		1.25	38.85	4.677		49	12.21	2.65		37	25.53	5.05		43	18.87	10.61		31	32.19	4.33		46	15.54	1.58		1.34	28.86	1.37
	1.41	21.09	18.287		1.35	27.75	13.599		1.29	34.41	14.826		1.22	42.18	6.27		46	15.54	3.89		34	28.86	6.76		40	22.2	10.97		28	35.52	6.79		43	18.87	2.02		1.31	32.19	1.96
	1.38	24.42	19.854		1.32	31.08	14.759		1.26	37.74	17.535		1.19	45.51	7.992		43	18.87	5.04		31	32.19	9.58		37	25.53	10.67		25	38.85	8.24		40	22.2	1.92		1.28	35.52	2.26
	1.35	27.75	19.593		1.29	34.41	17.202		1.23	41.07	19.425		1.16	48.84	9.071		40	22.2	5.76		28	35.52	11.4		34	28.86	9.98		1.22	42.18	8.27		37	25.53	2.04		1.25	38.85	2.61
	1.32	31.08	19.826		1.26	37.74	18.745		1.2	44.4	21.616		1.13	52.17	10.023		37	25.53	6.45		25	38.85	11.76		31	32.19	9.88		1.19	45.51	9.31		34	28.86	2.33		1.22	42.18	3.35
	1.29	34.41	18.34		1.23	41.07	20.482		1.17	47.73	24.069		1.1	55.5	11.695		34	28.86	6.83		1.22	42.18	11.99		28	35.52	9.2		1.16	48.84	8.31		31	32.19	2.46		1.19	45.51	3.91
	1.26	37.74	18.724		1.2	44.4	21.611		1.14	51.06	25.955		1.07	58.83	12.419		31	32.19	5.93		1.19	45.51	12.15		25	38.85	8.84		1.13	52.17	8.44		28	35.52	2.66		1.16	48.84	4.41
	1.23	41.07	16.997		1.17	47.73	22.67		1.11	54.39	29.619		1.04	62.16	12.31		28	35.52	5.21		1.16	48.84	12.54		1.22	42.18	8.69		1.1	55.5	8.35		25	38.85	2.57		1.13	52.17	4.42
	1.2	44.4	15.88		1.14	51.06	21.786		1.08	57.72	32.44		1.01	65.49	12.618		25	38.85	4.51		1.13	52.17	11.84		1.19	45.51	6.7		1.07	58.83	7.71		1.22	42.18	2.66		1.1	55.5	4.61
	1.17	47.73	14.048		1.11	54.39	23.087		1.05	61.05	34.602		2.52	68.82	13.042		1.22	42.18	3.93		1.1	55.5	10.67		1.16	48.84	5.57		1.04	62.16	8.13		1.19	45.51	2.44		1.07	58.83	4.17
	1.14	51.06	12.275		1.08	57.72	20.708		1.02	64.38	32.884		2.49	72.15	13.168		1.19	45.51	3.05		1.07	58.83	10.21		1.13	52.17	4.25		1.01	65.49	6.78		1.16	48.84	2.64		1.04	62.16	3.73
	1.11	54.39	10.026		1.05	61.05	19.867		2.53	67.71	29.142		2.46	75.48	12.649		1.16	48.84	2.77		1.04	62.16	8.18		1.1	55.5	2.59		2.52	68.82	5.4		1.13	52.17	2.6		1.01	65.49	3.71
	1.08	57.72	8.612		1.02	64.38	18.43		2.5	71.04	27.915		2.43	78.81	12.348		1.13	52.17	2.6		1.01	65.49	6.82		1.07	58.83	0.94		2.49	72.15	3.41		1.1	55.5	2.75		2.52	68.82	3.44
	1.05	61.05	6.6		2.53	67.71	15.475		2.47	74.37	26.173		2.4	82.14	11.811		1.1	55.5	2.39		2.52	68.82	4.67		1.04	62.16	0.17		2.46	75.48	2.96		1.07	58.83	2.7		2.49	72.15	3.41
	1.02	64.38	6.879		2.5	71.04	10.244		2.44	77.7	22.509		2.37	85.47	10.187		1.07	58.83	1.44		2.49	72.15	3.71		1.01	65.49			2.43	78.81	1.82		1.04	62.16	2.31		2.46	75.48	3.73
	2.53	67.71	4.281		2.47	74.37	5.802		2.41	81.03	16.406		2.34	88.8	6.99		1.04	62.16	1.42		2.46	75.48	1.8		2.52	68.82			2.4	82.14	0.62		1.01	65.49	2.12		2.43	78.81	3.5
	2.5	71.04	3.096		2.44	77.7	3.56		2.38	84.36	12.29		2.31	92.13	3.395		1.01	65.49	0.97		2.43	78.81	0.99		2.49	72.15				85.47			2.52	68.82	2.52		2.4	82.14	0.75
	2.47	74.37	2.688		2.41	81.03	2.328		2.35	87.69	4.823		2.28	95.46	1.059		2.52	68.82	0.36		2.4	82.14	0.32		2.46	75.48				88.8			2.49	72.15	2.49		2.37	85.47
	2.44		0.913														2.49								2.43								2.46	75.48	2.41
																	2.46								2.4								2.43	78.81	2.33
																	2.43																2.4	82.14	2.34
																	2.4																2.37	85.47	2.47
																																	2.34	88.8	2.38
																																	2.31	92.13	2.18
																																	2.28	95.46	1.91
																																	2.25	98.79	1.66
																																	2.22	102.12	0.58
	VM				VI				VL				RF				BFsh				BFlh				SM				ST				Sartorius				Gracillis
Sum CSA			254.548				302.514				418.805				177.349				67.57				144.21				114.55				102.97				62.73				56.99
Muscle Volume (cm3)			381.822				453.771				628.208				266.024				101.355				216.315				171.825				154.455				94.095				85.485
ACSA			19.854				23.087				34.602				13.168				6.83				12.54				10.97				9.31				2.75				4.61
ACSA location (%Femur Length)			24.42				54.39				61.05				72.15				28.86				48.84				22.2				45.51				55.5				55.5
		Muscle Volume	ACSA	ACSA LOCI
	VM	381.822	19.854	24.42
	VI	453.771	23.087	54.39
	VL	628.208	34.602	61.05
	RF	266.024	13.168	72.15
	BFsh	101.355	6.83	28.86
	BFlh	216.315	12.54	48.84
	SM	171.825	10.97	22.2
	ST	154.455	9.31	45.51
	Sar	94.095	2.75	55.5
	Grac	85.485	4.61	55.5

## Sheet: EBLU
EBLU
Knee Joint Space	1.56	54
Greater Trochanter	2.26	35
Overlap	1.02=2.61			2.64
Total No of Slices	89
Femur Length	44.5	cm	1.12	3.36
	VM				VI				VL				RF				BFsh				BFlh				SM				ST				Sartorius				Gracillis
	Slice No	% Femur Length	CSA (cm2)		Slice No	% Femur Length	CSA (cm2)		Slice No	% Femur Length	CSA (cm2)		Slice No	% Femur Length	CSA (cm2)		Slice No	% Femur Length	CSA (cm2)		Slice No	% Femur Length	CSA (cm2)		Slice No	% Femur Length	CSA (cm2)		Slice No	% Femur Length	CSA (cm2)		Slice No	% Femur Length	CSA (cm2)		Slice No	% Femur Length	CSA (cm2)
	1.47	10.08	2.353		1.44	13.44	0.967		1.35	23.52	0.382		1.27	32.48	0.485		1.52	4.48	0.02		1.37	21.28	0.12		1.49	7.84	0.37		1.4	17.92	0.07		52	4.48	0.09		1.43	14.56	0.07
	1.44	13.44	7.404		1.41	16.8	4.765		1.32	26.88	3.237		1.24	35.84	1.496		1.49	7.84	0.2		1.34	24.64	0.29		1.46	11.2	2.5		1.37	21.28	0.9		1.49	7.84	0.33		1.4	17.92	0.27
	1.41	16.8	12.132		1.38	20.16	8.163		1.29	30.24	6.323		1.21	39.2	2.536		1.46	11.2	0.7		1.31	28	1.12		1.43	14.56	4.26		1.34	24.64	1.49		1.46	11.2	0.68		1.37	21.28	0.51
	1.38	20.16	14.959		1.35	23.52	10.085		1.26	33.6	9.061		1.18	42.56	4.073		1.43	14.56	1.34		1.28	31.36	2.55		1.4	17.92	6.52		1.31	28	2.22		1.43	14.56	1.06		1.34	24.64	0.66
	1.35	23.52	16.179		1.32	26.88	10.595		1.23	36.96	10.658		1.15	45.92	5.464		1.4	17.92	1.74		1.25	34.72	4.42		1.37	21.28	7.99		1.28	31.36	3.32		1.4	17.92	1.36		1.31	28	0.84
	1.32	26.88	16.814		1.29	30.24	10.469		1.2	40.32	13.345		1.12	49.28	8.864		1.37	21.28	2.21		1.22	38.08	5.39		1.34	24.64	8.67		1.25	34.72	4.35		1.37	21.28	1.38		1.28	31.36	1.13
	1.29	30.24	16.746		1.26	33.6	11.513		1.17	43.68	14.265		1.09	52.64	7.583		1.34	24.64	2.66		1.19	41.44	6.27		1.31	28	8.86		1.22	38.08	5.58		1.34	24.64	1.41		1.25	34.72	1.4
	1.26	33.6	16.087		1.23	36.96	13.027		1.14	47.04	15.929		1.06	56	8.364		1.31	28	3.15		1.16	44.8	6.89		1.28	31.36	9.31		1.19	41.44	5.54		1.31	28	1.44		1.22	38.08	1.62
	1.23	36.96	14.975		1.2	40.32	14.463		1.11	50.4	17.305		1.03	59.36	10.088		1.28	31.36	3.49		1.13	48.16	7.82		1.25	34.72	9.56		1.16	44.8	6.01		1.28	31.36	1.41		1.19	41.44	1.89
	1.2	40.32	13.174		1.17	43.68	15.593		1.08	53.76	17.223		2.59	62.72	11.352		1.25	34.72	2.97		1.1	51.52	7.74		1.22	38.08	9.41		1.13	48.16	4.32		1.25	34.72	1.64		1.16	44.8	1.93
	1.17	43.68	11.708		1.14	47.04	16.588		1.05	57.12	18.714		2.56	66.08	12.071		1.22	38.08	2.7		1.07	54.88	7.04		1.19	41.44	9.25		1.1	51.52	4.6		1.22	38.08	1.6		1.13	48.16	2.18
	1.14	47.04	9.77		1.11	50.4	17.422		1.02	60.48	18.239		2.53	69.44	12.232		1.19	41.44	2.47		1.04	58.24	6.87		1.16	44.8	7.48		1.07	54.88	4.76		1.19	41.44	1.52		1.1	51.52	1.88
	1.11	50.4	7.631		1.08	53.76	18.466		2.58	63.84	18.12		2.5	72.8	11.653		1.16	44.8	1.92		2.6	61.6	5.37		1.13	48.16	6.95		1.04	58.24	4.44		1.16	44.8	1.48		1.07	54.88	1.96
	1.08	53.76	6.418		1.05	57.12	17.14		2.55	67.2	17.519		2.47	76.16	10.261		1.13	48.16	1.23		2.57	64.96	4.044		1.1	51.52	4.79		2.6	61.6	4.82		1.13	48.16	1.65		1.04	58.24	1.88
	1.05	57.12	5.251		1.02	60.48	16.11		2.52	70.56	16.313		2.44	79.52	9.664		1.1	51.52	0.59		2.54	68.32	2.19		1.07	54.88	3.61		2.57	64.96	4.59		1.1	51.52	1.88		2.6	61.6	1.61
	1.02	60.48	3.703		2.58	63.84	15.978		2.49	73.92	15.935		2.41	82.88	9.747		1.07	54.88	0.51		2.51	71.68	1.31		1.04	58.24	1.81		2.54	68.32	4.17		1.07	54.88	1.49		2.57	64.96	1.72
	2.58	63.84	3.59		2.55	67.2	13.836		2.46	77.28	13.656		2.38	86.24	7.538		1.04	58.24	0.28		2.48	75.04	1.15		2.6	61.6	0.78		2.51	71.68	3.76		1.04	58.24	1.48		2.54	68.32	1.77
	2.55	67.2	2.75		2.52	70.56	12.389		2.43	80.64	10.871		2.35	89.6	5.14		2.6	61.6			2.45	78.4	0.44		2.57	64.96	0.64		2.48	75.04	2.54		2.6	61.6	1.43		2.51	71.68	1.84
	2.52	70.56	2.162		2.49	73.92	8.696		2.4	84	7.49		2.32	92.96	2.685			64.96				81.76			2.54	68.32	0.06		2.45	78.4	1.88		2.57	64.96	1.67		2.48	75.04	1.72
	2.49	73.92	1.22		2.46	77.28	7.379		2.37	87.36	2.549		2.29	96.32	0.956			68.32				85.12				71.68			2.42	81.76	0.96		2.54	68.32	1.65		2.45	78.4	1.3
	2.46	77.28	0.234		2.43		5.641																						2.39	85.12	0.14		2.51	71.68	1.73		2.42	81.76	0.07
					2.4		3.415																										2.48	75.04	1.95
					2.37		1.244																										2.45	78.4	1.23
																																	2.42	81.76	1.54
																																	2.39	85.12	1.65
																																	2.36	88.48	1.57
																																	2.33	91.84	1.33
																																	2.3	95.2	1.47
																																	2.27	98.56	1.28
																																	2.24	101.92	1.19
																																	2.21	105.28	0.69
																																	2.18	108.64	0.11
	VM				VI				VL				RF				BFsh				BFlh				SM				ST				Sartorius				Gracillis
Sum CSA			185.26				253.944				247.134				142.252				28.18				71.024				102.82				70.46				42.39				28.25
Muscle Volume (cm3)			277.89				380.916				370.701				213.378				42.27				106.536				154.23				105.69				63.585				42.375
ACSA			16.814				18.466				18.714				12.232				3.49				7.82				9.56				6.01				1.95				2.18
ACSA location (%Femur Length)			26.88				53.76				57.12				69.44				31.36				48.16				34.72				44.8				75.04				48.16
		Muscle Volume	ACSA	ACSA LOCI
	VM	277.89	16.814	26.88
	VI	380.916	18.466	53.76
	VL	370.701	18.714	57.12
	RF	213.378	12.232	69.44
	BFsh	42.27	3.49	31.36
	BFlh	106.536	7.82	48.16
	SM	154.23	9.56	34.72
	ST	105.69	6.01	44.8
	Sar	63.585	1.95	75.04
	Grac	42.375	2.18	48.16

[truncated: 24 more sheets: ECHA, EFLE, EGRA, FCRA, HEDM, HGOR, HREF, IBRO, IMAN, JALL, JDAL, JMIN, KDUN, KHAZ, KSTA, LLLO, LPAR, MBUR, MDRE, RLEF …]
